# Supplementary material for: Automatic early warning of tail biting in pigs: 3D cameras can detect lowered tail posture before an outbreak
Source: PLoS One. 2018 Apr 4;13(4):e0194524. doi: 10.1371/journal.pone.0194524 (PMC5884497; doi:10.1371/journal.pone.0194524)
Supplement: S1 Dataset — (XLSX) [file pone.0194524.s004.xlsx]

## Sheet: 3DvsInjuryAllData
Sort	Batch	Date	Group	GroupDate	Outbreak	DaysPostOutbreak	PreOrPostOutbreak	3D 0	3D 1	3D 2	3D 3	3D Grand Total	3D Prp0	3D Prp1	3D Prp2	3D Prp3	DamPr0	DamPr1	DamPr2	DamPr3	DamPr4	FrshPr0	FrshPr145	FrshPr1	FrshPr2	FrshPr3	FrshPr4	FrshPr5	LenPr0	LenPr1	LenPr2	LenPr3	SwellPr0
1	1	2016-11-12	Alpha	Alpha42686	2016-11-30	-18	Pre	10	7	13	5	35
2	1	2016-11-13	Alpha	Alpha42687	2016-11-30	-17	Pre	1	2		2	5
3	1	2016-11-14	Alpha	Alpha42688	2016-11-30	-16	Pre	14	20	3	1	38					0.965517	0	0.0344828	0	0	1	0	0	0	0	0	0	1	0	0	0	1
4	1	2016-11-15	Alpha	Alpha42689	2016-11-30	-15	Pre	3	1	2	1	7
5	1	2016-11-21	Alpha	Alpha42695	2016-11-30	-9	Pre	124	126	156	36	442	0.280543	0.285068	0.352941	0.081448	0.931034	0	0	0.0689655	0	0.931034	0.0344828	0.0344828	0	0.0344828	0	0	1	0	0	0	0.965517
6	1	2016-11-22	Alpha	Alpha42696	2016-11-30	-8	Pre	100	96	112	48	356	0.280899	0.269663	0.314607	0.134831
7	1	2016-11-23	Alpha	Alpha42697	2016-11-30	-7	Pre	107	91	105	46	349	0.30659	0.260745	0.30086	0.131805	0.793103	0.0344828	0.137931	0.0344828	0	0.965517	0.0344828	0.0344828	0	0	0	0	0.965517	0.0344828	0	0	1
8	1	2016-11-24	Alpha	Alpha42698	2016-11-30	-6	Pre	91	104	152	49	396	0.229798	0.262626	0.383838	0.123737
9	1	2016-11-25	Alpha	Alpha42699	2016-11-30	-5	Pre	133	130	176	58	497	0.267606	0.261569	0.354125	0.1167	0.827586	0.0689655	0.0344828	0.0689655	0	0.931034	0.0344828	0.0344828	0.0344828	0	0	0	1	0	0	0	1
10	1	2016-11-26	Alpha	Alpha42700	2016-11-30	-4	Pre	128	130	170	87	515	0.248544	0.252427	0.330097	0.168932
11	1	2016-11-27	Alpha	Alpha42701	2016-11-30	-3	Pre	82	79	93	34	288	0.284722	0.274306	0.322917	0.118056
12	1	2016-11-28	Alpha	Alpha42702	2016-11-30	-2	Pre	80	82	104	42	308	0.25974	0.266234	0.337662	0.136364	0.793103	0.137931	0.0689655	0	0	1	0	0	0	0	0	0	1	0	0	0	1
13	1	2016-11-29	Alpha	Alpha42703	2016-11-30	-1	Pre	69	80	97	59	305	0.22623	0.262295	0.318033	0.193443
14	1	2016-11-30	Alpha	Alpha42704	2016-11-30	0	Post	67	55	86	59	267	0.250936	0.205993	0.322097	0.220974	0.655172	0.0689655	0.172414	0.0689655	0.0344828	0.896552	0.0344828	0.0344828	0.0344828	0.0344828	0	0	1	0	0	0	1
15	1	2016-12-01	Alpha	Alpha42705	2016-11-30	1	Post	27	15	22	24	88
16	1	2016-12-02	Alpha	Alpha42706	2016-11-30	2	Post	9	6	13	6	34					0.586207	0.103448	0.206897	0.0689655	0.0344828	0.724138	0.137931	0.103448	0.103448	0.0344828	0.0344828	0	1	0	0	0	0.965517
17	1	2016-12-03	Alpha	Alpha42707	2016-11-30	3	Post	14	8	10	14	46
18	1	2016-12-04	Alpha	Alpha42708	2016-11-30	4	Post	13	2	3	1	19
19	1	2016-12-07	Alpha	Alpha42711	2016-11-30	7	Post	1038	488	327	114	1967	0.527707	0.248094	0.166243	0.0579563	0.413793	0	0.103448	0.172414	0.310345	0.517241	0.172414	0.0344828	0.241379	0.0689655	0.137931	0	0.965517	0.0344828	0	0	0.758621
20	1	2016-12-08	Alpha	Alpha42712	2016-11-30	8	Post	1182	744	402	151	2479	0.476805	0.300121	0.162162	0.0609117
21	1	2016-12-09	Alpha	Alpha42713	2016-11-30	9	Post	2	1	2		5					0.37931	0.0689655	0.137931	0.0689655	0.344828	0.586207	0.0689655	0.0344828	0.172414	0.172414	0.0344828	0	0.862069	0.137931	0	0	0.931034
22	1	2016-12-10	Alpha	Alpha42714	2016-11-30	10	Post	56	34	56	44	190	0.294737	0.178947	0.294737	0.231579
23	1	2016-12-14	Alpha	Alpha42718	2016-11-30	14	Post	117	35	35	53	240	0.4875	0.145833	0.145833	0.220833	0.517241	0	0.103448	0.0689655	0.310345	0.551724	0.137931	0.103448	0.103448	0.206897	0.0344828	0	0.758621	0.206897	0.0344828	0	0.931034
24	1	2016-12-17	Alpha	Alpha42721	2016-11-30	17	Post	1845	578	510	458	3391	0.544087	0.170451	0.150398	0.135063
25	1	2016-12-18	Alpha	Alpha42722	2016-11-30	18	Post	3256	1212	1183	931	6582	0.494682	0.184139	0.179733	0.141446
26	1	2016-12-19	Alpha	Alpha42723	2016-11-30	19	Post	1471	543	532	389	2935	0.501193	0.185009	0.181261	0.132538	0.517241	0	0.0689655	0.0689655	0.344828	0.586207	0.137931	0.0689655	0.103448	0.172414	0.0689655	0	0.758621	0.206897	0.0344828	0	1
27	1	2016-12-20	Alpha	Alpha42724	2016-11-30	20	Post	401	186	174	136	897	0.447046	0.207358	0.19398	0.151616
28	1	2016-12-21	Alpha	Alpha42725	2016-11-30	21	Post	401	165	143	123	832	0.481971	0.198317	0.171875	0.147837	0.482759	0	0.0344828	0.137931	0.344828	0.517241	0.206897	0.137931	0.0689655	0.206897	0.0689655	0	0.827586	0.137931	0.0344828	0	1
29	1	2016-12-22	Alpha	Alpha42726	2016-11-30	22	Post	453	243	196	211	1103	0.410698	0.220308	0.177697	0.191296
30	1	2016-12-23	Alpha	Alpha42727	2016-11-30	23	Post	183	99	96	90	468	0.391026	0.211538	0.205128	0.192308	0.689655	0	0	0.0344828	0.275862	0.689655	0.103448	0.0344828	0.172414	0.0344828	0.0689655	0	0.827586	0.172414	0	0	1
31	1	2016-12-24	Alpha	Alpha42728	2016-11-30	24	Post		2	6	4	12
32	1	2016-12-25	Alpha	Alpha42729	2016-11-30	25	Post	968	510	428	419	2325	0.416344	0.219355	0.184086	0.180215
33	1	2016-12-26	Alpha	Alpha42730	2016-11-30	26	Post	1835	1168	1016	968	4987	0.367957	0.234209	0.20373	0.194105
34	1	2016-12-27	Alpha	Alpha42731	2016-11-30	27	Post	1723	948	835	927	4433	0.388676	0.213851	0.18836	0.209113	0.517241	0	0	0.137931	0.344828	0.517241	0.172414	0.0689655	0.275862	0.0344828	0.103448	0	0.758621	0.206897	0.0344828	0	1
35	1	2016-12-28	Alpha	Alpha42732	2016-11-30	28	Post	1786	1076	945	1042	4849	0.368323	0.221901	0.194886	0.21489	0.724138	0	0	0.137931	0.137931	0.724138	0.103448	0.103448	0.137931	0.0344828	0	0	0.896552	0.103448	0	0	1
36	1	2016-11-11	Bravo	Bravo42685	2016-12-07	-26	Pre	288	169	112	26	595	0.484034	0.284034	0.188235	0.0436975
37	1	2016-11-12	Bravo	Bravo42686	2016-12-07	-25	Pre	96	136	77	16	325	0.295385	0.418462	0.236923	0.0492308
38	1	2016-11-13	Bravo	Bravo42687	2016-12-07	-24	Pre	26	23	12	7	68
39	1	2016-11-14	Bravo	Bravo42688	2016-12-07	-23	Pre	96	110	68	15	289	0.33218	0.380623	0.235294	0.0519031	0.966667	0	0.0333333	0	0	1	0	0	0	0	0	0	1	0	0	0	1
40	1	2016-11-15	Bravo	Bravo42689	2016-12-07	-22	Pre	338	325	210	54	927	0.364617	0.350593	0.226537	0.0582524
41	1	2016-11-16	Bravo	Bravo42690	2016-12-07	-21	Pre	221	277	168	30	696	0.317529	0.397989	0.241379	0.0431034	0.966667	0	0.0333333	0	0	1	0	0	0	0	0	0	1	0	0	0	0.966667
42	1	2016-11-17	Bravo	Bravo42691	2016-12-07	-20	Pre	163	191	117	27	498	0.327309	0.383534	0.23494	0.0542169
43	1	2016-11-18	Bravo	Bravo42692	2016-12-07	-19	Pre	173	299	177	63	712	0.242978	0.419944	0.248596	0.0884831	1	0	0	0	0	1	0	0	0	0	0	0	1	0	0	0	0.966667
44	1	2016-11-19	Bravo	Bravo42693	2016-12-07	-18	Pre	279	329	217	57	882	0.316327	0.373016	0.246032	0.0646259
45	1	2016-11-20	Bravo	Bravo42694	2016-12-07	-17	Pre	348	330	251	59	988	0.352227	0.334008	0.254049	0.0597166
46	1	2016-11-21	Bravo	Bravo42695	2016-12-07	-16	Pre	445	487	364	116	1412	0.315156	0.344901	0.25779	0.082153	0.9	0	0.0333333	0.0666667	0	0.933333	0	0	0	0.0666667	0	0	1	0	0	0	0.966667
47	1	2016-11-22	Bravo	Bravo42696	2016-12-07	-15	Pre	1013	822	697	208	2740	0.369708	0.3	0.25438	0.0759124
48	1	2016-11-23	Bravo	Bravo42697	2016-12-07	-14	Pre	851	643	508	183	2185	0.389474	0.294279	0.232494	0.0837529	0.833333	0.0333333	0.0333333	0.1	0	0.9	0.1	0.1	0	0	0	0	1	0	0	0	0.966667
49	1	2016-11-24	Bravo	Bravo42698	2016-12-07	-13	Pre	1042	807	656	267	2772	0.375902	0.291126	0.236652	0.0963203
50	1	2016-11-25	Bravo	Bravo42699	2016-12-07	-12	Pre	861	621	432	165	2079	0.414141	0.298701	0.207792	0.0793651	0.8	0.0333333	0.0666667	0.1	0	0.9	0	0	0.0333333	0.0666667	0	0	1	0	0	0	0.966667
51	1	2016-11-26	Bravo	Bravo42700	2016-12-07	-11	Pre	1553	1032	711	278	3574	0.434527	0.288752	0.198937	0.077784
52	1	2016-11-27	Bravo	Bravo42701	2016-12-07	-10	Pre	1283	808	554	275	2920	0.439384	0.276712	0.189726	0.0941781
53	1	2016-11-28	Bravo	Bravo42702	2016-12-07	-9	Pre	874	515	301	109	1799	0.485825	0.28627	0.167315	0.0605892	0.7	0.0333333	0.1	0.166667	0	0.833333	0.1	0.1	0.0666667	0	0	0	1	0	0	0	0.933333
54	1	2016-11-29	Bravo	Bravo42703	2016-12-07	-8	Pre	746	440	308	141	1635	0.456269	0.269113	0.188379	0.0862385
55	1	2016-11-30	Bravo	Bravo42704	2016-12-07	-7	Pre	183	38	42	19	282	0.648936	0.134752	0.148936	0.0673759	0.566667	0	0.0666667	0.2	0.166667	0.633333	0.1	0.0666667	0.133333	0.133333	0.0333333	0	0.9	0.1	0	0	0.866667
56	1	2016-12-01	Bravo	Bravo42705	2016-12-07	-6	Pre	120	45	63	53	281	0.427046	0.160142	0.224199	0.188612
57	1	2016-12-02	Bravo	Bravo42706	2016-12-07	-5	Pre	81	35	50	38	204	0.397059	0.171569	0.245098	0.186275	0.566667	0	0.0333333	0.0666667	0.333333	0.6	0.166667	0.0333333	0.2	0.0333333	0.0333333	0.1	0.866667	0.133333	0	0	0.933333
58	1	2016-12-03	Bravo	Bravo42707	2016-12-07	-4	Pre	29	25	19	18	91
59	1	2016-12-04	Bravo	Bravo42708	2016-12-07	-3	Pre	36	13	21	4	74
60	1	2016-12-07	Bravo	Bravo42711	2016-12-07	0	Post	2111	712	570	329	3722	0.567168	0.191295	0.153143	0.0883933	0.566667	0	0.133333	0	0.3	0.633333	0.2	0.0666667	0.1	0.0666667	0	0.133333	0.933333	0.0666667	0	0	0.9
61	1	2016-12-08	Bravo	Bravo42712	2016-12-07	1	Post	2407	1094	733	423	4657	0.516856	0.234915	0.157397	0.090831
62	1	2016-12-10	Bravo	Bravo42714	2016-12-07	3	Post	84	30	17	10	141	0.595745	0.212766	0.120567	0.070922
63	1	2016-12-14	Bravo	Bravo42718	2016-12-07	7	Post	40	18	10	1	69					0.7	0	0	0.133333	0.166667	0.7	0	0	0.133333	0.166667	0	0	0.9	0.1	0	0	1
64	1	2016-12-17	Bravo	Bravo42721	2016-12-07	10	Post	4549	1039	745	410	6743	0.674626	0.154086	0.110485	0.0608038
65	1	2016-12-18	Bravo	Bravo42722	2016-12-07	11	Post	4536	973	693	323	6525	0.695172	0.149119	0.106207	0.0495019
66	1	2016-12-19	Bravo	Bravo42723	2016-12-07	12	Post	2106	413	234	115	2868	0.73431	0.144003	0.08159	0.0400976	0.433333	0	0.0666667	0.166667	0.333333	0.5	0.266667	0.133333	0.1	0.133333	0.133333	0	0.866667	0.133333	0	0	0.966667
67	1	2016-12-20	Bravo	Bravo42724	2016-12-07	13	Post	627	163	85	36	911	0.688255	0.178924	0.0933041	0.039517
68	1	2016-12-21	Bravo	Bravo42725	2016-12-07	14	Post	584	151	66	29	830	0.703614	0.181928	0.0795181	0.0349398	0.233333	0	0.0333333	0.2	0.533333	0.266667	0.366667	0.133333	0.233333	0.133333	0.133333	0.1	0.866667	0.133333	0	0	0.966667
69	1	2016-12-22	Bravo	Bravo42726	2016-12-07	15	Post	634	174	79	37	924	0.686147	0.188312	0.0854978	0.0400433
70	1	2016-12-23	Bravo	Bravo42727	2016-12-07	16	Post	239	52	35	12	338	0.707101	0.153846	0.10355	0.035503	0.4	0	0	0.2	0.4	0.4	0.366667	0.1	0.133333	0.1	0.266667	0	0.966667	0.0333333	0	0	0.966667
71	1	2016-12-24	Bravo	Bravo42728	2016-12-07	17	Post	42	8	5		55
72	1	2016-12-25	Bravo	Bravo42729	2016-12-07	18	Post	1356	226	107	77	1766	0.767837	0.127973	0.0605889	0.0436014
73	1	2016-12-26	Bravo	Bravo42730	2016-12-07	19	Post	2660	499	244	145	3548	0.749718	0.140643	0.0687711	0.0408681
74	1	2016-12-27	Bravo	Bravo42731	2016-12-07	20	Post	2145	441	222	90	2898	0.740166	0.152174	0.0766046	0.0310559	0.2	0	0	0.166667	0.633333	0.2	0.466667	0.166667	0.233333	0.1	0.3	0	0.733333	0.266667	0	0	0.866667
75	1	2016-12-28	Bravo	Bravo42732	2016-12-07	21	Post	3012	589	271	103	3975	0.757736	0.148176	0.0681761	0.0259119	0.233333	0	0	0.0666667	0.7	0.233333	0.166667	0.0333333	0.3	0.3	0.133333	0	0.733333	0.266667	0	0	0.9
76	1	2016-11-11	Charlie	Charlie42685	C	C	C	37	33	5		75
77	1	2016-11-12	Charlie	Charlie42686	C	C	C	78	107	11	1	197	0.395939	0.543147	0.0558376	0.00507614
78	1	2016-11-13	Charlie	Charlie42687	C	C	C	19	35	7		61
79	1	2016-11-14	Charlie	Charlie42688	C	C	C	59	89	14		162	0.364198	0.549383	0.0864198	0	0.933333	0.0333333	0.0333333	0	0	1	0	0	0	0	0	0	0.966667	0.0333333	0	0	1
80	1	2016-11-15	Charlie	Charlie42689	C	C	C	128	131	30	1	290	0.441379	0.451724	0.103448	0.00344828
81	1	2016-11-16	Charlie	Charlie42690	C	C	C	117	159	29		305	0.383607	0.521311	0.095082	0	0.966667	0	0.0333333	0	0	1	0	0	0	0	0	0	1	0	0	0	1
82	1	2016-11-17	Charlie	Charlie42691	C	C	C	119	161	16	2	298	0.399329	0.540268	0.0536913	0.00671141
83	1	2016-11-18	Charlie	Charlie42692	C	C	C	126	168	28	1	323	0.390093	0.520124	0.0866873	0.00309598	0.966667	0	0.0333333	0	0	1	0	0	0	0	0	0	0.966667	0.0333333	0	0	1
84	1	2016-11-19	Charlie	Charlie42693	C	C	C	91	125	21	1	238	0.382353	0.52521	0.0882353	0.00420168
85	1	2016-11-20	Charlie	Charlie42694	C	C	C	158	162	44	1	365	0.432877	0.443836	0.120548	0.00273973
86	1	2016-11-21	Charlie	Charlie42695	C	C	C	156	163	33	4	356	0.438202	0.457865	0.0926966	0.011236	0.933333	0	0.0666667	0	0	1	0	0	0	0	0	0	0.966667	0.0333333	0	0	1
87	1	2016-11-22	Charlie	Charlie42696	C	C	C	267	210	62		539	0.495362	0.38961	0.115028	0
88	1	2016-11-23	Charlie	Charlie42697	C	C	C	347	342	101	10	800	0.43375	0.4275	0.12625	0.0125	0.833333	0.1	0.0333333	0.0333333	0	0.966667	0.0333333	0.0333333	0	0	0	0	0.966667	0.0333333	0	0	1
89	1	2016-11-24	Charlie	Charlie42698	C	C	C	306	279	71	5	661	0.462935	0.422088	0.107413	0.0075643
90	1	2016-11-25	Charlie	Charlie42699	C	C	C	287	280	79	8	654	0.438838	0.428135	0.120795	0.0122324	0.766667	0.0333333	0.1	0.1	0	0.9	0.1	0.1	0	0	0	0	0.966667	0.0333333	0	0	0.966667
91	1	2016-11-26	Charlie	Charlie42700	C	C	C	542	482	130	16	1170	0.463248	0.411966	0.111111	0.0136752
92	1	2016-11-27	Charlie	Charlie42701	C	C	C	507	474	110	11	1102	0.460073	0.430127	0.0998185	0.00998185
93	1	2016-11-28	Charlie	Charlie42702	C	C	C	450	340	127	17	934	0.481799	0.364026	0.135974	0.0182013	0.9	0.0666667	0.0333333	0	0	1	0	0	0	0	0	0	0.966667	0.0333333	0	0	1
94	1	2016-11-29	Charlie	Charlie42703	C	C	C	388	312	159	15	874	0.443936	0.356979	0.181922	0.0171625
95	1	2016-11-30	Charlie	Charlie42704	C	C	C	668	243	180	53	1144	0.583916	0.212413	0.157343	0.0463287	0.833333	0.0333333	0.1	0.0333333	0	0.966667	0.0333333	0.0333333	0	0	0	0	0.966667	0.0333333	0	0	0.966667
96	1	2016-12-01	Charlie	Charlie42705	C	C	C	98	70	41	6	215	0.455814	0.325581	0.190698	0.027907
97	1	2016-12-02	Charlie	Charlie42706	C	C	C	136	66	57	4	263	0.51711	0.250951	0.21673	0.0152091	0.733333	0.0666667	0.1	0.0666667	0.0333333	0.9	0.1	0.1	0	0	0	0	0.966667	0.0333333	0	0	1
98	1	2016-12-03	Charlie	Charlie42707	C	C	C	64	26	33	4	127	0.503937	0.204724	0.259843	0.0314961
99	1	2016-12-04	Charlie	Charlie42708	C	C	C	44	23	35	3	105	0.419048	0.219048	0.333333	0.0285714
100	1	2016-12-09	Charlie	Charlie42713	C	C	C			1		1					0.9	0	0.0333333	0.0333333	0.0333333	0.933333	0	0	0.0333333	0.0333333	0	0	0.966667	0.0333333	0	0	1
101	1	2016-12-10	Charlie	Charlie42714	C	C	C	54	45	24	13	136	0.397059	0.330882	0.176471	0.0955882
102	1	2016-12-14	Charlie	Charlie42718	C	C	C	21	41	9	1	72					0.9	0	0.0666667	0.0333333	0	0.966667	0	0	0.0333333	0	0	0	0.966667	0.0333333	0	0	1
103	1	2016-12-17	Charlie	Charlie42721	C	C	C	861	462	352	155	1830	0.470492	0.252459	0.19235	0.0846995
104	1	2016-12-18	Charlie	Charlie42722	C	C	C	2850	1772	1666	1054	7342	0.388178	0.241351	0.226914	0.143558
105	1	2016-12-19	Charlie	Charlie42723	C	C	C	2183	1186	1078	746	5193	0.420374	0.228384	0.207587	0.143655	0.9	0	0.0666667	0	0.0333333	0.966667	0	0	0	0.0333333	0	0	1	0	0	0	1
106	1	2016-12-20	Charlie	Charlie42724	C	C	C	585	312	236	173	1306	0.447933	0.238897	0.180704	0.132466
107	1	2016-12-21	Charlie	Charlie42725	C	C	C	543	297	239	146	1225	0.443265	0.242449	0.195102	0.119184	0.833333	0	0.0666667	0	0.1	0.9	0	0	0.0666667	0.0333333	0	0	0.966667	0.0333333	0	0	1
108	1	2016-12-22	Charlie	Charlie42726	C	C	C	487	241	225	110	1063	0.458137	0.226717	0.211665	0.103481
109	1	2016-12-23	Charlie	Charlie42727	C	C	C	203	102	59	35	399	0.508772	0.255639	0.14787	0.0877193	0.8	0	0.0666667	0.0333333	0.1	0.866667	0	0	0.0666667	0.0666667	0	0	0.966667	0.0333333	0	0	1
110	1	2016-12-24	Charlie	Charlie42728	C	C	C	1				1
111	1	2016-12-25	Charlie	Charlie42729	C	C	C	1259	668	586	388	2901	0.433988	0.230265	0.201999	0.133747
112	1	2016-12-26	Charlie	Charlie42730	C	C	C	2358	1166	930	549	5003	0.471317	0.23306	0.185888	0.109734
113	1	2016-12-27	Charlie	Charlie42731	C	C	C	1873	928	777	557	4135	0.452963	0.224426	0.187908	0.134704	0.766667	0	0.0333333	0.0333333	0.166667	0.8	0.0666667	0.0333333	0.1	0.0333333	0.0333333	0	0.966667	0.0333333	0	0	1
114	1	2016-12-28	Charlie	Charlie42732	C	C	C	2048	1055	949	707	4759	0.430343	0.221685	0.199412	0.148561	0.7	0.0666667	0.0333333	0.0666667	0.133333	0.8	0.0333333	0.0333333	0.0666667	0.1	0	0	0.966667	0.0333333	0	0	1
115	2	2016-11-23	Delta	Delta42697	C	C	C	58	29	8		95					0.933333	0.0333333	0.0333333	0	0	1	0	0	0	0	0	0	0.966667	0.0333333	0	0	1
116	2	2016-11-24	Delta	Delta42698	C	C	C	54	33	6		93
117	2	2016-11-25	Delta	Delta42699	C	C	C	541	270	27		838	0.645585	0.322196	0.0322196	0
118	2	2016-11-26	Delta	Delta42700	C	C	C	430	251	15	1	697	0.61693	0.360115	0.0215208	0.00143472
119	2	2016-11-27	Delta	Delta42701	C	C	C	246	166	12		424	0.580189	0.391509	0.0283019	0
120	2	2016-11-28	Delta	Delta42702	C	C	C	152	106	5		263	0.577947	0.403042	0.0190114	0	0.866667	0.133333	0	0	0	1	0	0	0	0	0	0	0.966667	0.0333333	0	0	1
121	2	2016-11-29	Delta	Delta42703	C	C	C	121	90	11	1	223	0.542601	0.403587	0.0493274	0.0044843
122	2	2016-11-30	Delta	Delta42704	C	C	C	9	9	2		20					0.8	0.166667	0	0.0333333	0	0.966667	0.0333333	0.0333333	0	0	0	0	0.966667	0.0333333	0	0	1
123	2	2016-12-01	Delta	Delta42705	C	C	C	33	34	11	1	79
124	2	2016-12-02	Delta	Delta42706	C	C	C	35	37	20	2	94					0.8	0.1	0.0666667	0.0333333	0	1	0	0	0	0	0	0	0.966667	0.0333333	0	0	1
125	2	2016-12-03	Delta	Delta42707	C	C	C	24	28	10	2	64
126	2	2016-12-04	Delta	Delta42708	C	C	C	16	13	4		33
127	2	2016-12-05	Delta	Delta42709	C	C	C	27	13	2	3	45					0.766667	0.0333333	0.0333333	0.166667	0	0.833333	0.0333333	0.0333333	0.133333	0	0	0	0.966667	0.0333333	0	0	1
128	2	2016-12-06	Delta	Delta42710	C	C	C	62	28	12		102	0.607843	0.27451	0.117647	0
129	2	2016-12-07	Delta	Delta42711	C	C	C	1087	689	302	51	2129	0.510568	0.323626	0.141851	0.0239549	0.8	0.0333333	0.0333333	0.133333	0	0.866667	0.133333	0.133333	0	0	0	0	0.966667	0.0333333	0	0	1
130	2	2016-12-08	Delta	Delta42712	C	C	C	998	636	245	35	1914	0.521421	0.332288	0.128004	0.0182863
131	2	2016-12-09	Delta	Delta42713	C	C	C	12	13	2		27					0.566667	0.0666667	0.2	0.1	0.0666667	0.833333	0.1	0.0666667	0.0333333	0.0333333	0.0333333	0	0.966667	0.0333333	0	0	1
132	2	2016-12-10	Delta	Delta42714	C	C	C	45	39	11	1	96
133	2	2016-12-14	Delta	Delta42718	C	C	C	67	41	21	4	133	0.503759	0.308271	0.157895	0.0300752	0.633333	0	0.1	0.233333	0.0333333	0.733333	0.266667	0.233333	0	0	0.0333333	0	0.966667	0.0333333	0	0	0.966667
134	2	2016-12-17	Delta	Delta42721	C	C	C	1656	495	232	45	2428	0.682043	0.203871	0.0955519	0.0185338
135	2	2016-12-18	Delta	Delta42722	C	C	C	2683	759	277	58	3777	0.710352	0.200953	0.0733386	0.0153561
136	2	2016-12-24	Delta	Delta42728	C	C	C	6	8	4	2	20
137	2	2016-12-25	Delta	Delta42729	C	C	C	688	258	185	112	1243	0.5535	0.207562	0.148833	0.0901046
138	2	2016-12-26	Delta	Delta42730	C	C	C	980	384	248	152	1764	0.555556	0.217687	0.14059	0.0861678
139	2	2016-12-27	Delta	Delta42731	C	C	C	992	412	275	151	1830	0.542077	0.225137	0.150273	0.0825137	0.4	0	0.0333333	0.3	0.266667	0.433333	0.333333	0.2	0.1	0.133333	0.133333	0	0.933333	0.0666667	0	0	0.966667
140	2	2016-12-28	Delta	Delta42732	C	C	C	703	364	234	133	1434	0.490237	0.253835	0.16318	0.0927476	0.433333	0	0.0333333	0.166667	0.366667	0.466667	0.133333	0.1	0.166667	0.233333	0.0333333	0	0.966667	0.0333333	0	0	0.933333
141	2	2016-12-29	Delta	Delta42733	C	C	C	1260	552	365	263	2440	0.516393	0.22623	0.14959	0.107787
142	2	2016-12-30	Delta	Delta42734	C	C	C	1202	516	396	331	2445	0.491616	0.211043	0.161963	0.135378
143	2	2016-12-31	Delta	Delta42735	C	C	C	1325	596	473	375	2769	0.478512	0.21524	0.17082	0.135428	0.4	0	0	0.166667	0.433333	0.4	0.1	0.0666667	0.333333	0.166667	0	0.0333333	0.866667	0.133333	0	0	0.933333
144	2	2017-01-01	Delta	Delta42736	C	C	C	1552	810	671	411	3444	0.450639	0.235192	0.194832	0.119338
145	2	2017-01-02	Delta	Delta42737	C	C	C	1670	763	651	490	3574	0.467264	0.213486	0.182149	0.137101	0.3	0	0.0333333	0.166667	0.5	0.333333	0.2	0.133333	0.333333	0.133333	0.0666667	0	0.866667	0.133333	0	0	0.966667
146	2	2017-01-03	Delta	Delta42738	C	C	C	1623	660	551	378	3212	0.505293	0.205479	0.171544	0.117684
147	2	2017-01-04	Delta	Delta42739	C	C	C	1639	750	598	530	3517	0.466022	0.21325	0.170031	0.150697	0.357143	0	0.0714286	0.0714286	0.5	0.433333	0.166667	0.0666667	0.2	0.2	0.1	0	0.833333	0.166667	0	0	0.933333
148	2	2017-01-05	Delta	Delta42740	C	C	C	876	385	301	195	1757	0.498577	0.219124	0.171315	0.110985
149	2	2017-01-06	Delta	Delta42741	C	C	C	466	238	153	134	991	0.470232	0.240161	0.15439	0.135217	0.333333	0	0.037037	0.037037	0.592593	0.433333	0.0333333	0.0333333	0.3	0.233333	0	0	0.866667	0.133333	0	0	0.933333
150	2	2017-01-07	Delta	Delta42742	C	C	C	635	235	170	113	1153	0.550737	0.203816	0.147441	0.0980052
151	2	2017-01-08	Delta	Delta42743	C	C	C	856	481	288	183	1808	0.473451	0.26604	0.159292	0.101217
152	2	2017-01-09	Delta	Delta42744	C	C	C	309	180	123	68	680	0.454412	0.264706	0.180882	0.1	0.407407	0.037037	0	0	0.555556	0.5	0.0333333	0	0.333333	0.133333	0.0333333	0	0.8	0.2	0	0	0.866667
153	2	2017-01-10	Delta	Delta42745	C	C	C	108	35	39	14	196	0.55102	0.178571	0.19898	0.0714286
154	2	2017-01-11	Delta	Delta42746	C	C	C	105	38	52	34	229	0.458515	0.165939	0.227074	0.148472
155	2	2017-01-12	Delta	Delta42747	C	C	C	55	35	30	31	151	0.364238	0.231788	0.198675	0.205298
156	2	2017-01-13	Delta	Delta42748	C	C	C	54	39	35	38	166	0.325301	0.23494	0.210843	0.228916	0.296296	0	0	0.148148	0.555556	0.366667	0.2	0.133333	0.2	0.233333	0.0666667	0	0.733333	0.266667	0	0	1
157	2	2017-01-14	Delta	Delta42749	C	C	C	58	21	31	26	136	0.426471	0.154412	0.227941	0.191176
158	2	2017-01-15	Delta	Delta42750	C	C	C	66	41	29	34	170	0.388235	0.241176	0.170588	0.2
159	2	2017-01-16	Delta	Delta42751	C	C	C	72	44	41	45	202	0.356436	0.217822	0.20297	0.222772	0.259259	0	0.037037	0.0740741	0.62963	0.366667	0.0666667	0.0333333	0.3	0.266667	0.0333333	0	0.433333	0.566667	0	0	0.933333
160	2	2016-12-16	Echo	Echo42720	2016-12-16	0	Post										0.2	0	0.0333333	0.2	0.566667	0.233333	0.333333	0.166667	0.133333	0.3	0.166667	0	0.833333	0.166667	0	0	0.8
161	2	2016-12-24	Echo	Echo42728	2016-12-16	8	Post	4	2	2	2	10
162	2	2016-12-25	Echo	Echo42729	2016-12-16	9	Post	941	272	193	112	1518	0.619895	0.179183	0.127141	0.0737813
163	2	2016-12-26	Echo	Echo42730	2016-12-16	10	Post	1385	455	335	216	2391	0.579256	0.190297	0.140109	0.0903388
164	2	2016-12-27	Echo	Echo42731	2016-12-16	11	Post	1145	496	367	236	2244	0.51025	0.221034	0.163547	0.105169	0.3	0	0.0666667	0.2	0.433333	0.366667	0.0333333	0.0333333	0.366667	0.233333	0	0	0.4	0.6	0	0	0.9
165	2	2016-12-28	Echo	Echo42732	2016-12-16	12	Post	968	428	345	285	2026	0.477789	0.211254	0.170286	0.140671	0.366667	0.0333333	0.0333333	0.0666667	0.5	0.433333	0.1	0.0333333	0.233333	0.233333	0.0666667	0	0.466667	0.533333	0	0	0.933333
166	2	2016-12-29	Echo	Echo42733	2016-12-16	13	Post	1263	684	518	447	2912	0.433723	0.23489	0.177885	0.153503
167	2	2016-12-30	Echo	Echo42734	2016-12-16	14	Post	1011	473	411	315	2210	0.457466	0.214027	0.185973	0.142534
168	2	2016-12-31	Echo	Echo42735	2016-12-16	15	Post	867	540	453	410	2270	0.381938	0.237885	0.199559	0.180617	0.533333	0	0.0333333	0.133333	0.3	0.566667	0.0333333	0	0.233333	0.166667	0.0333333	0	0.366667	0.633333	0	0	0.933333
169	2	2017-01-01	Echo	Echo42736	2016-12-16	16	Post	1344	908	748	652	3652	0.368018	0.248631	0.204819	0.178532
170	2	2017-01-02	Echo	Echo42737	2016-12-16	17	Post	1572	978	834	842	4226	0.371983	0.231425	0.19735	0.199243	0.6	0	0.0333333	0.133333	0.233333	0.633333	0.0666667	0.0666667	0.233333	0.0666667	0	0	0.533333	0.466667	0	0	0.933333
171	2	2017-01-03	Echo	Echo42738	2016-12-16	18	Post	1444	919	812	734	3909	0.369404	0.235098	0.207726	0.187772
172	2	2017-01-04	Echo	Echo42739	2016-12-16	19	Post	1247	812	725	676	3460	0.360405	0.234682	0.209538	0.195376	0.666667	0	0.266667	0	0.0666667	0.933333	0	0	0.0666667	0	0	0	0.4	0.6	0	0	0.966667
173	2	2017-01-05	Echo	Echo42740	2016-12-16	20	Post	908	764	641	623	2936	0.309264	0.260218	0.218324	0.212193
174	2	2017-01-06	Echo	Echo42741	2016-12-16	21	Post	693	588	548	480	2309	0.30013	0.254656	0.237332	0.207882	0.633333	0.0333333	0.133333	0	0.2	0.833333	0.0333333	0	0.1	0.0333333	0.0333333	0	0.3	0.7	0	0	0.9
175	2	2017-01-07	Echo	Echo42742	2016-12-16	22	Post	635	570	515	471	2191	0.289822	0.260155	0.235052	0.21497
176	2	2017-01-08	Echo	Echo42743	2016-12-16	23	Post	583	617	451	425	2076	0.280829	0.297206	0.217245	0.204721
177	2	2017-01-09	Echo	Echo42744	2016-12-16	24	Post	302	243	272	249	1066	0.283302	0.227955	0.255159	0.233583	0.793103	0.0344828	0.0689655	0	0.103448	0.9	0	0	0.1	0	0	0	0.333333	0.666667	0	0	1
178	2	2017-01-10	Echo	Echo42745	2016-12-16	25	Post	137	86	116	136	475	0.288421	0.181053	0.244211	0.286316
179	2	2017-01-11	Echo	Echo42746	2016-12-16	26	Post	148	112	130	153	543	0.27256	0.206262	0.239411	0.281768
180	2	2017-01-12	Echo	Echo42747	2016-12-16	27	Post	139	117	147	120	523	0.265774	0.223709	0.281071	0.229446
181	2	2017-01-13	Echo	Echo42748	2016-12-16	28	Post	195	114	139	125	573	0.340314	0.198953	0.242583	0.21815	0.851852	0	0.0740741	0	0.0740741	0.933333	0	0	0.0333333	0.0333333	0	0	0.433333	0.566667	0	0	1
182	2	2017-01-14	Echo	Echo42749	2016-12-16	29	Post	139	91	113	98	441	0.315193	0.206349	0.256236	0.222222
183	2	2017-01-15	Echo	Echo42750	2016-12-16	30	Post	105	72	95	81	353	0.29745	0.203966	0.269122	0.229462
184	2	2017-01-16	Echo	Echo42751	2016-12-16	31	Post	155	126	108	186	575	0.269565	0.21913	0.187826	0.323478	0.851852	0	0.111111	0.037037	0	0.966667	0.0333333	0.0333333	0	0	0	0	0.366667	0.633333	0	0	1
185	2	2016-11-23	Foxtrot	Foxtrot42697	2016-12-23	-30	Pre	13	6	3	1	23					0.9	0	0.0666667	0.0333333	0	0.966667	0	0	0.0333333	0	0	0	0.966667	0.0333333	0	0	0.966667
186	2	2016-11-24	Foxtrot	Foxtrot42698	2016-12-23	-29	Pre	2	4	3	1	10
187	2	2016-11-25	Foxtrot	Foxtrot42699	2016-12-23	-28	Pre	2	1	1		4
188	2	2016-11-26	Foxtrot	Foxtrot42700	2016-12-23	-27	Pre		1			1
189	2	2016-11-27	Foxtrot	Foxtrot42701	2016-12-23	-26	Pre	3	1			4
190	2	2016-11-29	Foxtrot	Foxtrot42703	2016-12-23	-24	Pre	9	7	3	1	20
191	2	2016-12-02	Foxtrot	Foxtrot42706	2016-12-23	-21	Pre		1			1					0.766667	0.133333	0.0666667	0.0333333	0	0.966667	0.0333333	0.0333333	0	0	0	0	0.966667	0.0333333	0	0	1
192	2	2016-12-05	Foxtrot	Foxtrot42709	2016-12-23	-18	Pre		1			1					0.466667	0.166667	0.2	0.166667	0	0.833333	0.0333333	0.0333333	0.133333	0	0	0	1	0	0	0	0.933333
193	2	2016-12-07	Foxtrot	Foxtrot42711	2016-12-23	-16	Pre	675	407	179	77	1338	0.504484	0.304185	0.133782	0.0575486	0.758621	0	0.103448	0.0689655	0.0689655	0.833333	0.1	0.1	0.0333333	0.0333333	0	0	1	0	0	0	1
194	2	2016-12-08	Foxtrot	Foxtrot42712	2016-12-23	-15	Pre	841	688	279	101	1909	0.440545	0.360398	0.14615	0.0529073
195	2	2016-12-09	Foxtrot	Foxtrot42713	2016-12-23	-14	Pre	1	1			2					0.517241	0.0689655	0.137931	0.206897	0.0689655	0.733333	0.133333	0.133333	0.0333333	0.1	0	0	0.966667	0.0333333	0	0	1
196	2	2016-12-10	Foxtrot	Foxtrot42714	2016-12-23	-13	Pre	50	18	8	2	78
197	2	2016-12-14	Foxtrot	Foxtrot42718	2016-12-23	-9	Pre	27	25	3		55					0.758621	0.0344828	0	0.103448	0.103448	0.8	0.2	0.1	0	0	0.0666667	0.0333333	1	0	0	0	1
198	2	2016-12-17	Foxtrot	Foxtrot42721	2016-12-23	-6	Pre	532	233	91	45	901	0.590455	0.258602	0.100999	0.0499445
199	2	2016-12-18	Foxtrot	Foxtrot42722	2016-12-23	-5	Pre	821	404	119	41	1385	0.59278	0.291697	0.0859206	0.0296029
200	2	2016-12-23	Foxtrot	Foxtrot42727	2016-12-23	0	Post										0.413793	0.0344828	0.0689655	0.206897	0.275862	0.533333	0.3	0.2	0.1	0.0666667	0.1	0	0.966667	0.0333333	0	0	1
201	2	2016-12-25	Foxtrot	Foxtrot42729	2016-12-23	2	Post	1292	258	166	98	1814	0.712238	0.142227	0.0915105	0.0540243
202	2	2016-12-26	Foxtrot	Foxtrot42730	2016-12-23	3	Post	2315	497	327	133	3272	0.707518	0.151895	0.0999389	0.0406479
203	2	2016-12-27	Foxtrot	Foxtrot42731	2016-12-23	4	Post	2228	411	229	113	2981	0.7474	0.137873	0.0768199	0.0379067	0.206897	0	0	0.206897	0.586207	0.233333	0.366667	0.166667	0.0666667	0.333333	0.133333	0.0666667	0.966667	0.0333333	0	0	0.966667
204	2	2016-12-28	Foxtrot	Foxtrot42732	2016-12-23	5	Post	2800	531	308	185	3824	0.732218	0.13886	0.0805439	0.0483787	0.103448	0	0	0.137931	0.758621	0.133333	0.233333	0.133333	0.466667	0.166667	0.1	0	0.933333	0.0666667	0	0	0.966667
205	2	2016-12-29	Foxtrot	Foxtrot42733	2016-12-23	6	Post	3361	794	443	250	4848	0.693276	0.163779	0.0913779	0.0515677
206	2	2016-12-30	Foxtrot	Foxtrot42734	2016-12-23	7	Post	3296	670	524	342	4832	0.682119	0.138659	0.108444	0.0707781
207	2	2016-12-31	Foxtrot	Foxtrot42735	2016-12-23	8	Post	2535	689	455	360	4039	0.627631	0.170587	0.112652	0.089131	0.310345	0	0	0.103448	0.586207	0.333333	0.166667	0.0333333	0.2	0.3	0.1	0.0333333	0.833333	0.166667	0	0	0.966667
208	2	2017-01-01	Foxtrot	Foxtrot42736	2016-12-23	9	Post	5224	1147	1012	763	8146	0.641296	0.140805	0.124233	0.0936656
209	2	2017-01-02	Foxtrot	Foxtrot42737	2016-12-23	10	Post	5911	1109	846	653	8519	0.693861	0.13018	0.0993074	0.0766522	0.222222	0	0	0.148148	0.62963	0.266667	0.266667	0.1	0.233333	0.233333	0.166667	0	0.9	0.1	0	0	1
210	2	2017-01-03	Foxtrot	Foxtrot42738	2016-12-23	11	Post	4551	1152	905	768	7376	0.617001	0.156182	0.122695	0.104121
211	2	2017-01-04	Foxtrot	Foxtrot42739	2016-12-23	12	Post	2963	928	636	471	4998	0.592837	0.185674	0.127251	0.0942377	0.222222	0	0.0740741	0.0740741	0.62963	0.333333	0.1	0.0333333	0.233333	0.333333	0.0666667	0	0.733333	0.266667	0	0	1
212	2	2017-01-05	Foxtrot	Foxtrot42740	2016-12-23	13	Post	3280	947	657	409	5293	0.619686	0.178916	0.124126	0.0772719
213	2	2017-01-06	Foxtrot	Foxtrot42741	2016-12-23	14	Post	2769	776	627	432	4604	0.601434	0.168549	0.136186	0.0938315	0.259259	0	0	0.037037	0.703704	0.333333	0.2	0.0333333	0.133333	0.333333	0.166667	0	0.8	0.2	0	0	0.866667
214	2	2017-01-07	Foxtrot	Foxtrot42742	2016-12-23	15	Post	2750	686	498	322	4256	0.646147	0.161184	0.117011	0.0756579
215	2	2017-01-08	Foxtrot	Foxtrot42743	2016-12-23	16	Post	3119	803	620	419	4961	0.628704	0.161863	0.124975	0.0844588
216	2	2017-01-09	Foxtrot	Foxtrot42744	2016-12-23	17	Post	988	342	290	252	1872	0.527778	0.182692	0.154915	0.134615	0.222222	0	0.0740741	0	0.703704	0.366667	0.0666667	0	0.266667	0.3	0.0666667	0	0.533333	0.466667	0	0	0.933333
217	2	2017-01-10	Foxtrot	Foxtrot42745	2016-12-23	18	Post	170	45	41	33	289	0.588235	0.155709	0.141869	0.114187
218	2	2017-01-11	Foxtrot	Foxtrot42746	2016-12-23	19	Post	165	60	49	47	321	0.514019	0.186916	0.152648	0.146417
219	2	2017-01-12	Foxtrot	Foxtrot42747	2016-12-23	20	Post	168	49	52	37	306	0.54902	0.160131	0.169935	0.120915
220	2	2017-01-13	Foxtrot	Foxtrot42748	2016-12-23	21	Post	197	78	75	35	385	0.511688	0.202597	0.194805	0.0909091	0.259259	0	0.0740741	0	0.666667	0.4	0.2	0	0.2	0.2	0.2	0	0.5	0.5	0	0	0.933333
221	2	2017-01-14	Foxtrot	Foxtrot42749	2016-12-23	22	Post	179	85	60	25	349	0.512894	0.243553	0.17192	0.0716332
222	2	2017-01-15	Foxtrot	Foxtrot42750	2016-12-23	23	Post	199	88	63	48	398	0.5	0.221106	0.158291	0.120603
223	2	2017-01-16	Foxtrot	Foxtrot42751	2016-12-23	24	Post	200	86	64	53	403	0.496278	0.2134	0.158809	0.131514	0.296296	0	0.0740741	0.037037	0.592593	0.433333	0.133333	0.0333333	0.2	0.233333	0.1	0	0.333333	0.666667	0	0	0.933333
224	3	2017-01-04	Golf	Golf42739	2017-02-02	-29	Pre	115	76	106	54	351	0.327635	0.216524	0.301994	0.153846
225	3	2017-01-05	Golf	Golf42740	2017-02-02	-28	Pre	369	231	246	226	1072	0.344216	0.215485	0.229478	0.210821
226	3	2017-01-06	Golf	Golf42741	2017-02-02	-27	Pre	570	352	384	282	1588	0.358942	0.221662	0.241814	0.177582
227	3	2017-01-07	Golf	Golf42742	2017-02-02	-26	Pre	602	458	603	397	2060	0.292233	0.22233	0.292718	0.192718
228	3	2017-01-08	Golf	Golf42743	2017-02-02	-25	Pre	569	447	657	404	2077	0.273953	0.215214	0.316322	0.194511
229	3	2017-01-09	Golf	Golf42744	2017-02-02	-24	Pre	593	474	654	389	2110	0.281043	0.224645	0.309953	0.18436	0.857143	0.107143	0.0357143	0	0	1	0	0	0	0	0	0	1	0	0	0	1
230	3	2017-01-10	Golf	Golf42745	2017-02-02	-23	Pre	567	543	638	434	2182	0.259853	0.248854	0.292392	0.1989
231	3	2017-01-11	Golf	Golf42746	2017-02-02	-22	Pre	598	484	636	347	2065	0.289588	0.234383	0.30799	0.168039	0.857143	0.107143	0	0.0357143	0	1	0	0	0	0	0	0	1	0	0	0	1
232	3	2017-01-12	Golf	Golf42747	2017-02-02	-21	Pre	342	399	512	339	1592	0.214824	0.250628	0.321608	0.21294
233	3	2017-01-13	Golf	Golf42748	2017-02-02	-20	Pre	397	435	642	341	1815	0.218733	0.239669	0.353719	0.187879	0.75	0	0.178571	0.0714286	0	0.928571	0.0714286	0.0714286	0	0	0	0	1	0	0	0	1
234	3	2017-01-14	Golf	Golf42749	2017-02-02	-19	Pre	468	510	643	371	1992	0.23494	0.256024	0.322791	0.186245
235	3	2017-01-15	Golf	Golf42750	2017-02-02	-18	Pre	368	377	480	319	1544	0.238342	0.244171	0.310881	0.206606
236	3	2017-01-16	Golf	Golf42751	2017-02-02	-17	Pre	472	417	591	375	1855	0.254447	0.224798	0.318598	0.202156	0.892857	0	0.107143	0	0	1	0	0	0	0	0	0	1	0	0	0	1
237	3	2017-01-17	Golf	Golf42752	2017-02-02	-16	Pre	633	384	470	312	1799	0.351862	0.213452	0.261256	0.17343
238	3	2017-01-18	Golf	Golf42753	2017-02-02	-15	Pre	644	380	447	340	1811	0.355605	0.209829	0.246825	0.187742	0.75	0.0357143	0.0357143	0.178571	0	0.821429	0.178571	0.178571	0	0	0	0	1	0	0	0	1
239	3	2017-01-19	Golf	Golf42754	2017-02-02	-14	Pre	657	420	534	374	1985	0.330982	0.211587	0.269018	0.188413
240	3	2017-01-20	Golf	Golf42755	2017-02-02	-13	Pre	364	231	289	245	1129	0.322409	0.204606	0.255979	0.217006	0.785714	0.0357143	0.0714286	0.107143	0	0.892857	0.107143	0.107143	0	0	0	0	1	0	0	0	1
241	3	2017-01-21	Golf	Golf42756	2017-02-02	-12	Pre	599	305	343	262	1509	0.396952	0.202121	0.227303	0.173625
242	3	2017-01-22	Golf	Golf42757	2017-02-02	-11	Pre	613	297	327	292	1529	0.400916	0.194245	0.213865	0.190974
243	3	2017-01-23	Golf	Golf42758	2017-02-02	-10	Pre	540	198	218	163	1119	0.482574	0.176944	0.194817	0.145666	0.571429	0	0.142857	0.142857	0.142857	0.714286	0.107143	0.107143	0.107143	0.0714286	0	0	1	0	0	0	1
244	3	2017-01-24	Golf	Golf42759	2017-02-02	-9	Pre	363	212	198	184	957	0.37931	0.221526	0.206897	0.192268
245	3	2017-01-25	Golf	Golf42760	2017-02-02	-8	Pre	677	220	227	206	1330	0.509023	0.165414	0.170677	0.154887	0.285714	0.0357143	0.142857	0.321429	0.214286	0.464286	0.428571	0.321429	0.0357143	0.0714286	0.107143	0	0.964286	0.0357143	0	0	1
246	3	2017-01-26	Golf	Golf42761	2017-02-02	-7	Pre	543	181	138	115	977	0.555783	0.185261	0.141249	0.117707
247	3	2017-01-27	Golf	Golf42762	2017-02-02	-6	Pre	205	81	97	65	448	0.457589	0.180804	0.216518	0.145089	0.285714	0	0.142857	0.25	0.321429	0.428571	0.285714	0.25	0.0714286	0.214286	0.0357143	0	0.964286	0.0357143	0	0	1
248	3	2017-01-28	Golf	Golf42763	2017-02-02	-5	Pre	183	76	49	23	331	0.55287	0.229607	0.148036	0.0694864
249	3	2017-01-29	Golf	Golf42764	2017-02-02	-4	Pre	341	101	99	82	623	0.547352	0.162119	0.158909	0.131621
250	3	2017-01-30	Golf	Golf42765	2017-02-02	-3	Pre	416	154	111	73	754	0.551724	0.204244	0.147215	0.096817	0.178571	0	0.0357143	0.357143	0.428571	0.214286	0.5	0.357143	0.142857	0.142857	0.142857	0	1	0	0	0	0.892857
251	3	2017-01-31	Golf	Golf42766	2017-02-02	-2	Pre	134	52	33	39	258	0.51938	0.20155	0.127907	0.151163
252	3	2017-02-01	Golf	Golf42767	2017-02-02	-1	Pre	3263	654	517	410	4844	0.673617	0.135012	0.10673	0.0846408	0.285714	0	0	0.142857	0.571429	0.285714	0.25	0.107143	0.214286	0.25	0.142857	0	0.928571	0.0714286	0	0	0.928571
253	3	2017-02-02	Golf	Golf42768	2017-02-02	0	Post	2422	351	312	325	3410	0.710264	0.102933	0.0914956	0.0953079
254	3	2017-02-03	Golf	Golf42769	2017-02-02	1	Post	1796	367	274	295	2732	0.657394	0.134334	0.100293	0.10798	0.0714286	0	0	0.0357143	0.892857	0.0714286	0.25	0.0357143	0.392857	0.285714	0.214286	0	0.714286	0.285714	0	0	0.75
255	3	2017-02-04	Golf	Golf42770	2017-02-02	2	Post	3235	487	406	316	4444	0.727948	0.109586	0.0913591	0.0711071
256	3	2017-02-05	Golf	Golf42771	2017-02-02	3	Post	870	145	101	66	1182	0.736041	0.122673	0.0854484	0.0558376
257	3	2017-02-06	Golf	Golf42772	2017-02-02	4	Post	768	127	94	62	1051	0.730733	0.120837	0.0894386	0.0589914	0.142857	0	0	0.0357143	0.821429	0.142857	0.285714	0.0357143	0.0357143	0.535714	0.25	0	0.821429	0.178571	0	0	0.928571
258	3	2017-02-07	Golf	Golf42773	2017-02-02	5	Post	669	129	81	48	927	0.721683	0.139159	0.0873786	0.0517799
259	3	2017-02-08	Golf	Golf42774	2017-02-02	6	Post	649	97	45	39	830	0.781928	0.116867	0.0542169	0.046988
260	3	2017-02-09	Golf	Golf42775	2017-02-02	7	Post	449	115	68	50	682	0.658358	0.168622	0.0997067	0.0733138
261	3	2017-02-10	Golf	Golf42776	2017-02-02	8	Post	1002	178	97	36	1313	0.763138	0.135567	0.0738766	0.0274181	0	0	0.0769231	0.0769231	0.846154	0.0714286	0.178571	0	0.107143	0.642857	0.107143	0.0714286	0.928571	0.0714286	0	0	0.928571
262	3	2017-02-11	Golf	Golf42777	2017-02-02	9	Post	405	78	59	20	562	0.720641	0.13879	0.104982	0.0355872
263	3	2017-02-12	Golf	Golf42778	2017-02-02	10	Post	488	106	86	31	711	0.686357	0.149086	0.120956	0.0436006
264	3	2017-02-13	Golf	Golf42779	2017-02-02	11	Post	872	257	144	64	1337	0.652206	0.192221	0.107704	0.0478684	0	0.04	0	0.08	0.88	0.04	0.36	0.04	0.32	0.28	0.32	0	0.52	0.48	0	0	0.96
265	3	2017-02-14	Golf	Golf42780	2017-02-02	12	Post	794	258	197	106	1355	0.585978	0.190406	0.145387	0.0782288
266	3	2017-02-15	Golf	Golf42781	2017-02-02	13	Post	326	121	84	32	563	0.579041	0.21492	0.149201	0.0568384
267	3	2017-02-16	Golf	Golf42782	2017-02-02	14	Post	239	74	54	24	391	0.611253	0.189258	0.138107	0.0613811
268	3	2017-02-17	Golf	Golf42783	2017-02-02	15	Post	310	76	45	19	450	0.688889	0.168889	0.1	0.0422222	0.08	0	0.04	0.04	0.84	0.153846	0.384615	0.0384615	0.269231	0.192308	0.346154	0	0.56	0.44	0	0	0.92
269	3	2017-02-18	Golf	Golf42784	2017-02-02	16	Post	293	80	60	32	465	0.630108	0.172043	0.129032	0.0688172
270	3	2017-02-19	Golf	Golf42785	2017-02-02	17	Post	228	96	104	58	486	0.469136	0.197531	0.213992	0.119342
271	3	2017-02-20	Golf	Golf42786	2017-02-02	18	Post	244	105	98	73	520	0.469231	0.201923	0.188462	0.140385	0.0769231	0	0	0.0384615	0.884615	0.142857	0.464286	0.0357143	0.178571	0.214286	0.428571	0	0.678571	0.321429	0	0	0.821429
272	3	2017-02-21	Golf	Golf42787	2017-02-02	19	Post	304	166	157	119	746	0.407507	0.22252	0.210456	0.159517
273	3	2017-02-22	Golf	Golf42788	2017-02-02	20	Post	550	262	181	128	1121	0.490633	0.23372	0.161463	0.114184
274	3	2017-01-04	Hotel	Hotel42739	2017-01-09	-5	Pre	91	59	35	3	188	0.484043	0.31383	0.18617	0.0159574
275	3	2017-01-05	Hotel	Hotel42740	2017-01-09	-4	Pre	275	201	108	25	609	0.45156	0.330049	0.17734	0.0410509
276	3	2017-01-06	Hotel	Hotel42741	2017-01-09	-3	Pre	875	445	329	54	1703	0.513799	0.261304	0.193188	0.0317087
277	3	2017-01-07	Hotel	Hotel42742	2017-01-09	-2	Pre	608	436	247	63	1354	0.44904	0.322009	0.182422	0.0465288
278	3	2017-01-08	Hotel	Hotel42743	2017-01-09	-1	Pre	518	324	229	32	1103	0.469628	0.293744	0.207616	0.0290118
279	3	2017-01-09	Hotel	Hotel42744	2017-01-09	0	Post	386	199	75	7	667	0.578711	0.298351	0.112444	0.0104948	0.785714	0.0714286	0	0.142857	0	0.857143	0.0714286	0.0714286	0.0714286	0	0	0	1	0	0	0	1
280	3	2017-01-10	Hotel	Hotel42745	2017-01-09	1	Post	1142	664	268	66	2140	0.533645	0.31028	0.125234	0.0308411
281	3	2017-01-11	Hotel	Hotel42746	2017-01-09	2	Post	776	394	204	28	1402	0.553495	0.281027	0.145506	0.0199715	0.428571	0.0357143	0.142857	0.107143	0.285714	0.607143	0.0714286	0.0714286	0.321429	0	0	0	0.821429	0.178571	0	0	0.785714
282	3	2017-01-12	Hotel	Hotel42747	2017-01-09	3	Post	856	416	146	34	1452	0.589532	0.286501	0.100551	0.023416
283	3	2017-01-13	Hotel	Hotel42748	2017-01-09	4	Post	890	264	116	28	1298	0.68567	0.20339	0.0893683	0.0215716	0.25	0	0.0714286	0.214286	0.464286	0.321429	0.178571	0.178571	0.428571	0.0714286	0	0	0.607143	0.392857	0	0	0.857143
284	3	2017-01-14	Hotel	Hotel42749	2017-01-09	5	Post	248	116	32	10	406	0.610837	0.285714	0.0788177	0.0246305
285	3	2017-01-15	Hotel	Hotel42750	2017-01-09	6	Post	900	502	244	60	1706	0.52755	0.294256	0.143025	0.03517
286	3	2017-01-16	Hotel	Hotel42751	2017-01-09	7	Post	882	450	312	92	1736	0.508065	0.259217	0.179724	0.0529954	0.285714	0.0357143	0	0.0714286	0.607143	0.321429	0.0714286	0.0714286	0.321429	0.285714	0	0	0.642857	0.357143	0	0	0.857143
287	3	2017-01-17	Hotel	Hotel42752	2017-01-09	8	Post	409	255	121	28	813	0.503075	0.313653	0.148831	0.0344403
288	3	2017-01-18	Hotel	Hotel42753	2017-01-09	9	Post	472	350	165	65	1052	0.448669	0.3327	0.156844	0.0617871	0.357143	0	0	0.0357143	0.607143	0.357143	0.0714286	0.0357143	0.464286	0.107143	0.0357143	0	0.535714	0.464286	0	0	0.857143
289	3	2017-01-19	Hotel	Hotel42754	2017-01-09	10	Post	671	435	288	105	1499	0.447632	0.290193	0.192128	0.0700467
290	3	2017-01-20	Hotel	Hotel42755	2017-01-09	11	Post	582	314	250	87	1233	0.472019	0.254663	0.202758	0.0705596	0.535714	0	0.0357143	0	0.428571	0.571429	0.0714286	0	0.214286	0.142857	0.0714286	0	0.464286	0.535714	0	0	0.928571
291	3	2017-01-21	Hotel	Hotel42756	2017-01-09	12	Post	504	365	267	83	1219	0.413454	0.299426	0.219032	0.0680886
292	3	2017-01-22	Hotel	Hotel42757	2017-01-09	13	Post	478	392	288	96	1254	0.38118	0.3126	0.229665	0.076555
293	3	2017-01-23	Hotel	Hotel42758	2017-01-09	14	Post	514	427	341	140	1422	0.361463	0.300281	0.239803	0.0984529	0.642857	0	0	0	0.357143	0.642857	0	0	0.214286	0.142857	0	0	0.535714	0.464286	0	0	0.928571
294	3	2017-01-24	Hotel	Hotel42759	2017-01-09	15	Post	664	434	347	144	1589	0.417873	0.273128	0.218376	0.090623
295	3	2017-01-25	Hotel	Hotel42760	2017-01-09	16	Post	433	397	376	125	1331	0.325319	0.298272	0.282494	0.0939144	0.571429	0	0.0714286	0.0714286	0.285714	0.607143	0.107143	0.107143	0.178571	0.107143	0	0	0.535714	0.464286	0	0	0.964286
296	3	2017-01-26	Hotel	Hotel42761	2017-01-09	17	Post	257	289	268	84	898	0.286192	0.321826	0.298441	0.0935412
297	3	2017-01-27	Hotel	Hotel42762	2017-01-09	18	Post	447	334	311	84	1176	0.380102	0.284014	0.264456	0.0714286	0.785714	0	0.0714286	0	0.142857	0.857143	0	0	0.0714286	0.0714286	0	0	0.428571	0.571429	0	0	1
298	3	2017-01-28	Hotel	Hotel42763	2017-01-09	19	Post	329	284	177	49	839	0.392133	0.338498	0.210965	0.0584029
299	3	2017-01-29	Hotel	Hotel42764	2017-01-09	20	Post	251	261	289	95	896	0.280134	0.291295	0.322545	0.106027
300	3	2017-01-30	Hotel	Hotel42765	2017-01-09	21	Post	618	644	640	381	2283	0.270696	0.282085	0.280333	0.166886	0.857143	0	0.0357143	0.107143	0	0.892857	0.107143	0.107143	0	0	0	0	0.607143	0.392857	0	0	1
301	3	2017-01-31	Hotel	Hotel42766	2017-01-09	22	Post	25	39	14	9	87
302	3	2017-02-01	Hotel	Hotel42767	2017-01-09	23	Post	402	207	244	66	919	0.437432	0.225245	0.265506	0.0718172
303	3	2017-02-02	Hotel	Hotel42768	2017-01-09	24	Post	401	189	232	63	885	0.453107	0.213559	0.262147	0.0711864
304	3	2017-02-03	Hotel	Hotel42769	2017-01-09	25	Post	504	275	243	79	1101	0.457766	0.249773	0.220708	0.071753	0.448276	0.103448	0.0689655	0.275862	0.103448	0.62069	0.241379	0.241379	0.103448	0.0344828	0	0	0.413793	0.586207	0	0	0.965517
305	3	2017-02-04	Hotel	Hotel42770	2017-01-09	26	Post	418	202	142	50	812	0.514778	0.248768	0.174877	0.0615764
306	3	2017-02-05	Hotel	Hotel42771	2017-01-09	27	Post	397	216	154	38	805	0.493168	0.268323	0.191304	0.047205
307	3	2017-02-06	Hotel	Hotel42772	2017-01-09	28	Post	324	203	165	58	750	0.432	0.270667	0.22	0.0773333	0.724138	0	0.0344828	0.206897	0.0344828	0.758621	0.206897	0.206897	0	0.0344828	0	0	0.448276	0.551724	0	0	1
308	3	2017-02-07	Hotel	Hotel42773	2017-01-09	29	Post	323	191	189	64	767	0.421121	0.249022	0.246415	0.083442
309	3	2017-02-08	Hotel	Hotel42774	2017-01-09	30	Post	208	162	131	41	542	0.383764	0.298893	0.241697	0.0756458
310	3	2017-02-09	Hotel	Hotel42775	2017-01-09	31	Post	224	167	147	53	591	0.379019	0.282572	0.248731	0.0896785
311	3	2017-02-10	Hotel	Hotel42776	2017-01-09	32	Post	240	144	129	64	577	0.415945	0.249567	0.22357	0.110919	0.448276	0	0.0689655	0.275862	0.206897	0.551724	0.241379	0.241379	0.137931	0.0689655	0	0	0.62069	0.37931	0	0	0.965517
312	3	2017-02-11	Hotel	Hotel42777	2017-01-09	33	Post	122	82	105	53	362	0.337017	0.226519	0.290055	0.146409
313	3	2017-02-12	Hotel	Hotel42778	2017-01-09	34	Post	67	38	46	6	157	0.426752	0.242038	0.292994	0.0382166
314	3	2017-02-13	Hotel	Hotel42779	2017-01-09	35	Post	238	128	135	37	538	0.442379	0.237918	0.250929	0.0687732	0.586207	0	0.0689655	0.275862	0.0689655	0.655172	0.206897	0.206897	0.103448	0.0344828	0	0	0.482759	0.517241	0	0	0.965517
315	3	2017-02-14	Hotel	Hotel42780	2017-01-09	36	Post	189	125	86	26	426	0.443662	0.293427	0.201878	0.0610329
316	3	2017-02-15	Hotel	Hotel42781	2017-01-09	37	Post	185	117	142	40	484	0.382231	0.241736	0.293388	0.0826446
317	3	2017-02-16	Hotel	Hotel42782	2017-01-09	38	Post	187	104	110	43	444	0.421171	0.234234	0.247748	0.0968468
318	3	2017-02-17	Hotel	Hotel42783	2017-01-09	39	Post	127	132	181	62	502	0.252988	0.262948	0.360558	0.123506	0.642857	0	0.107143	0.142857	0.107143	0.75	0.142857	0.142857	0.0714286	0.0357143	0	0	0.464286	0.535714	0	0	1
319	3	2017-02-18	Hotel	Hotel42784	2017-01-09	40	Post	143	112	117	54	426	0.335681	0.262911	0.274648	0.126761
320	3	2017-02-19	Hotel	Hotel42785	2017-01-09	41	Post	182	103	92	48	425	0.428235	0.242353	0.216471	0.112941
321	3	2017-02-20	Hotel	Hotel42786	2017-01-09	42	Post	115	106	128	45	394	0.291878	0.269036	0.324873	0.114213	0.535714	0	0.142857	0.25	0.0714286	0.678571	0.25	0.25	0.0357143	0.0357143	0	0	0.642857	0.285714	0.0357143	0.0357143	1
322	3	2017-02-21	Hotel	Hotel42787	2017-01-09	43	Post	160	131	119	41	451	0.354767	0.290466	0.263858	0.0909091
323	3	2017-02-22	Hotel	Hotel42788	2017-01-09	44	Post	81	71	75	31	258	0.313953	0.275194	0.290698	0.120155
324	3	2017-01-04	India	India42739	C	C	C	115	70	19	5	209	0.550239	0.334928	0.0909091	0.0239234
325	3	2017-01-05	India	India42740	C	C	C	14	9	8	1	32
326	3	2017-01-06	India	India42741	C	C	C	662	287	105	14	1068	0.61985	0.268727	0.0983146	0.0131086
327	3	2017-01-07	India	India42742	C	C	C	781	374	123	12	1290	0.605426	0.289922	0.0953488	0.00930233
328	3	2017-01-08	India	India42743	C	C	C	379	221	119	4	723	0.524205	0.305671	0.164592	0.0055325
329	3	2017-01-09	India	India42744	C	C	C	110	64	40	1	215	0.511628	0.297674	0.186047	0.00465116	0.928571	0.0357143	0.0357143	0	0	1	0	0	0	0	0	0	0.964286	0.0357143	0	0	1
330	3	2017-01-10	India	India42745	C	C	C	5	5	3		13
331	3	2017-01-11	India	India42746	C	C	C	20	18	8		46					0.785714	0.0357143	0.178571	0	0	1	0	0	0	0	0	0	1	0	0	0	0.964286
332	3	2017-01-12	India	India42747	C	C	C	31	31	26		88
333	3	2017-01-13	India	India42748	C	C	C	6	4	1	1	12					0.892857	0	0.107143	0	0	1	0	0	0	0	0	0	1	0	0	0	1
334	3	2017-01-14	India	India42749	C	C	C	15	10	6	2	33
335	3	2017-01-15	India	India42750	C	C	C	330	278	179	19	806	0.409429	0.344913	0.222084	0.0235732
336	3	2017-01-16	India	India42751	C	C	C	252	206	136	18	612	0.411765	0.336601	0.222222	0.0294118	0.892857	0.0714286	0.0357143	0	0	1	0	0	0	0	0	0	0.964286	0.0357143	0	0	1
337	3	2017-01-17	India	India42752	C	C	C	441	427	311	44	1223	0.360589	0.349141	0.254293	0.0359771
338	3	2017-01-18	India	India42753	C	C	C	474	403	291	34	1202	0.394343	0.335275	0.242097	0.0282862	0.928571	0	0.0714286	0	0	1	0	0	0	0	0	0	1	0	0	0	1
339	3	2017-01-19	India	India42754	C	C	C	553	509	396	42	1500	0.368667	0.339333	0.264	0.028
340	3	2017-01-20	India	India42755	C	C	C	353	430	333	45	1161	0.304048	0.37037	0.286822	0.0387597	0.857143	0	0.0714286	0.0357143	0.0357143	0.928571	0.0357143	0.0357143	0	0.0357143	0	0	1	0	0	0	1
341	3	2017-01-21	India	India42756	C	C	C	294	290	212	29	825	0.356364	0.351515	0.25697	0.0351515
342	3	2017-01-22	India	India42757	C	C	C	370	374	313	44	1101	0.336058	0.339691	0.284287	0.0399637
343	3	2017-01-23	India	India42758	C	C	C	271	299	318	38	926	0.292657	0.322894	0.343413	0.0410367	0.928571	0.0357143	0.0357143	0	0	1	0	0	0	0	0	0	0.964286	0.0357143	0	0	1
344	3	2017-01-24	India	India42759	C	C	C	346	392	386	65	1189	0.291001	0.329689	0.324643	0.0546678
345	3	2017-01-25	India	India42760	C	C	C	282	385	476	96	1239	0.227603	0.310734	0.384181	0.0774818	0.785714	0	0.142857	0.0357143	0.0357143	0.928571	0.0357143	0.0357143	0	0.0357143	0	0	0.964286	0.0357143	0	0	1
346	3	2017-01-26	India	India42761	C	C	C	254	278	396	84	1012	0.250988	0.274704	0.391304	0.083004
347	3	2017-01-27	India	India42762	C	C	C	501	572	703	144	1920	0.260937	0.297917	0.366146	0.075	0.714286	0.0357143	0.214286	0	0.0357143	0.964286	0	0	0.0357143	0	0	0	0.964286	0.0357143	0	0	1
348	3	2017-01-28	India	India42763	C	C	C	368	441	601	100	1510	0.243709	0.292053	0.398013	0.0662252
349	3	2017-01-29	India	India42764	C	C	C	380	444	500	92	1416	0.268362	0.313559	0.353107	0.0649718
350	3	2017-01-30	India	India42765	C	C	C	261	331	394	82	1068	0.244382	0.309925	0.368914	0.076779	0.714286	0.0357143	0.107143	0.142857	0	0.857143	0.142857	0.142857	0	0	0	0	1	0	0	0	1
351	3	2017-02-13	India	India42779	C	C	C										0.666667	0	0.037037	0.111111	0.185185	0.714286	0.107143	0.0357143	0.0714286	0.107143	0.0714286	0	0.821429	0.178571	0	0	0.821429
352	4	2017-01-18	Juliet	Juliet42753	2017-02-21	-34	Pre	108	59	3	2	172	0.627907	0.343023	0.0174419	0.0116279	0.638889	0.305556	0	0.0277778	0.0277778	0.944444	0	0	0.0555556	0	0	0	0.916667	0.0555556	0.0277778	0	1
353	4	2017-01-19	Juliet	Juliet42754	2017-02-21	-33	Pre		1			1
354	4	2017-01-20	Juliet	Juliet42755	2017-02-21	-32	Pre	1	1			2
355	4	2017-01-22	Juliet	Juliet42757	2017-02-21	-30	Pre		1		3	4
356	4	2017-01-24	Juliet	Juliet42759	2017-02-21	-28	Pre	1				1
357	4	2017-01-27	Juliet	Juliet42762	2017-02-21	-25	Pre	4	1	1		6					0.777778	0.0555556	0.0555556	0.111111	0	0.888889	0.111111	0.111111	0	0	0	0	0.916667	0.0555556	0.0277778	0	1
358	4	2017-01-28	Juliet	Juliet42763	2017-02-21	-24	Pre	1	2			3
359	4	2017-01-29	Juliet	Juliet42764	2017-02-21	-23	Pre	5	5	1		11
360	4	2017-01-30	Juliet	Juliet42765	2017-02-21	-22	Pre	15	21	4		40					0.833333	0	0.0833333	0.0833333	0	0.916667	0.0833333	0.0833333	0	0	0	0	0.944444	0.0277778	0.0277778	0	1
361	4	2017-01-31	Juliet	Juliet42766	2017-02-21	-21	Pre	66	80	10		156	0.423077	0.512821	0.0641026	0
362	4	2017-02-01	Juliet	Juliet42767	2017-02-21	-20	Pre	142	97	12		251	0.565737	0.386454	0.0478088	0	0.75	0.0277778	0.111111	0.0833333	0.0277778	0.888889	0.0833333	0.0833333	0.0277778	0	0	0	0.916667	0.0555556	0.0277778	0	1
363	4	2017-02-02	Juliet	Juliet42768	2017-02-21	-19	Pre	344	205	64	3	616	0.558442	0.332792	0.103896	0.00487013
364	4	2017-02-03	Juliet	Juliet42769	2017-02-21	-18	Pre	419	281	65	7	772	0.542746	0.36399	0.0841969	0.00906736	0.84	0	0.12	0.04	0	0.96	0.04	0.04	0	0	0	0	0.92	0.08	0	0	1
365	4	2017-02-04	Juliet	Juliet42770	2017-02-21	-17	Pre	220	143	28	7	398	0.552764	0.359296	0.0703518	0.0175879
366	4	2017-02-05	Juliet	Juliet42771	2017-02-21	-16	Pre	153	129	33	4	319	0.479624	0.404389	0.103448	0.0125392
367	4	2017-02-06	Juliet	Juliet42772	2017-02-21	-15	Pre	279	222	60	4	565	0.493805	0.39292	0.106195	0.00707965	0.8	0.12	0	0.08	0	0.92	0.08	0.08	0	0	0	0	0.96	0.04	0	0	1
368	4	2017-02-07	Juliet	Juliet42773	2017-02-21	-14	Pre	246	160	32	6	444	0.554054	0.36036	0.0720721	0.0135135
369	4	2017-02-08	Juliet	Juliet42774	2017-02-21	-13	Pre	289	200	67	7	563	0.513321	0.35524	0.119005	0.0124334	0.56	0	0.16	0.12	0.16	0.72	0.2	0.12	0.04	0.04	0.08	0	0.96	0.04	0	0	1
370	4	2017-02-09	Juliet	Juliet42775	2017-02-21	-12	Pre	313	184	66	4	567	0.552028	0.324515	0.116402	0.00705467
371	4	2017-02-10	Juliet	Juliet42776	2017-02-21	-11	Pre	520	353	94	11	978	0.531697	0.360941	0.0961145	0.0112474	0.730769	0.0769231	0.115385	0	0.0769231	0.92	0	0	0	0.08	0	0	0.96	0.04	0	0	1
372	4	2017-02-11	Juliet	Juliet42777	2017-02-21	-10	Pre	124	92	35	3	254	0.488189	0.362205	0.137795	0.011811
373	4	2017-02-21	Juliet	Juliet42787	2017-02-21	0	Post
374	4	2017-02-22	Juliet	Juliet42788	2017-02-21	1	Post	254	79	85	67	485	0.523711	0.162887	0.175258	0.138144
375	4	2017-02-23	Juliet	Juliet42789	2017-02-21	2	Post	156	51	42	38	287	0.543554	0.1777	0.146341	0.132404
376	4	2017-02-24	Juliet	Juliet42790	2017-02-21	3	Post	319	94	79	86	578	0.551903	0.16263	0.136678	0.148789	0.75	0.0277778	0.0277778	0.0833333	0.111111	0.75	0.138889	0.0277778	0.0277778	0.0833333	0.111111	0	0.888889	0.111111	0	0	0.972222
377	4	2017-02-25	Juliet	Juliet42791	2017-02-21	4	Post	16	14	14	13	57
378	4	2017-02-28	Juliet	Juliet42794	2017-02-21	7	Post	20	4	10	10	44
379	4	2017-03-01	Juliet	Juliet42795	2017-02-21	8	Post	238	82	102	90	512	0.464844	0.160156	0.199219	0.175781
380	4	2017-03-02	Juliet	Juliet42796	2017-02-21	9	Post	50	17	20	16	103	0.485437	0.165049	0.194175	0.15534
381	4	2017-03-03	Juliet	Juliet42797	2017-02-21	10	Post	3	4	2	6	15					0.611111	0	0	0.0833333	0.305556	0.611111	0.111111	0.0555556	0.25	0.0277778	0.0555556	0
382	4	2017-03-04	Juliet	Juliet42798	2017-02-21	11	Post	144	85	100	96	425	0.338824	0.2	0.235294	0.225882
383	4	2017-03-05	Juliet	Juliet42799	2017-02-21	12	Post	140	80	85	118	423	0.330969	0.189125	0.200946	0.27896
384	4	2017-03-06	Juliet	Juliet42800	2017-02-21	13	Post	123	79	53	59	314	0.39172	0.251592	0.16879	0.187898	0.722222	0	0.0277778	0.0555556	0.194444	0.75	0	0	0.25	0	0	0	0.916667	0.0833333	0	0	1
385	4	2017-03-07	Juliet	Juliet42801	2017-02-21	14	Post	111	88	68	80	347	0.319885	0.253602	0.195965	0.230548
386	4	2017-03-08	Juliet	Juliet42802	2017-02-21	15	Post	82	61	69	64	276	0.297101	0.221014	0.25	0.231884
387	4	2017-03-09	Juliet	Juliet42803	2017-02-21	16	Post	112	77	65	87	341	0.328446	0.225806	0.190616	0.255132
388	4	2017-03-10	Juliet	Juliet42804	2017-02-21	17	Post	117	56	79	88	340	0.344118	0.164706	0.232353	0.258824
389	4	2017-03-11	Juliet	Juliet42805	2017-02-21	18	Post	106	77	71	64	318	0.333333	0.242138	0.22327	0.201258
390	4	2017-03-12	Juliet	Juliet42806	2017-02-21	19	Post	92	54	64	83	293	0.313993	0.1843	0.21843	0.283276
391	4	2017-01-18	Kilo	Kilo42753	C	C	C	130	145	62	12	349	0.372493	0.415473	0.17765	0.034384	0.5	0.472222	0	0	0.0277778	0.972222	0	0	0.0277778	0	0	0	0.944444	0.0555556	0	0	1
392	4	2017-01-19	Kilo	Kilo42754	C	C	C	27	26	30	4	87
393	4	2017-01-20	Kilo	Kilo42755	C	C	C	21	27	13	6	67
394	4	2017-01-21	Kilo	Kilo42756	C	C	C	17	12	12	5	46
395	4	2017-01-22	Kilo	Kilo42757	C	C	C	10	12	2	1	25
396	4	2017-01-23	Kilo	Kilo42758	C	C	C	17	20	4	1	42					0.805556	0.166667	0.0277778	0	0	1	0	0	0	0	0	0	0.944444	0.0555556	0	0	1
397	4	2017-01-24	Kilo	Kilo42759	C	C	C	27	26	10	3	66
398	4	2017-01-25	Kilo	Kilo42760	C	C	C	22	15	7	1	45					0.777778	0.111111	0.0833333	0.0277778	0	0.972222	0.0277778	0.0277778	0	0	0	0	0.944444	0.0555556	0	0	1
399	4	2017-01-26	Kilo	Kilo42761	C	C	C	41	28	16	2	87
400	4	2017-01-27	Kilo	Kilo42762	C	C	C	33	29	14	5	81					0.833333	0.166667	0	0	0	1	0	0	0	0	0	0	0.972222	0.0277778	0	0	1
401	4	2017-01-28	Kilo	Kilo42763	C	C	C	44	46	9	4	103	0.427184	0.446602	0.0873786	0.038835
402	4	2017-01-29	Kilo	Kilo42764	C	C	C	49	54	22	1	126	0.388889	0.428571	0.174603	0.00793651
403	4	2017-01-30	Kilo	Kilo42765	C	C	C	90	100	40	6	236	0.381356	0.423729	0.169492	0.0254237	0.888889	0.0555556	0.0277778	0.0277778	0	0.972222	0.0277778	0.0277778	0	0	0	0	0.944444	0.0555556	0	0	1
404	4	2017-01-31	Kilo	Kilo42766	C	C	C	108	129	48	18	303	0.356436	0.425743	0.158416	0.0594059
405	4	2017-02-11	Kilo	Kilo42777	C	C	C	102	64	24	10	200	0.51	0.32	0.12	0.05
406	4	2017-02-12	Kilo	Kilo42778	C	C	C	316	314	69	20	719	0.439499	0.436718	0.0959666	0.0278164
407	4	2017-02-13	Kilo	Kilo42779	C	C	C	801	689	205	61	1756	0.45615	0.392369	0.116743	0.034738	0.764706	0	0.0882353	0.0882353	0.0588235	0.875	0.09375	0.0625	0	0.03125	0.03125	0	0.970588	0.0294118	0	0	0.972222
408	4	2017-02-22	Kilo	Kilo42788	C	C	C	209	87	91	69	456	0.458333	0.190789	0.199561	0.151316
409	4	2017-02-23	Kilo	Kilo42789	C	C	C	134	67	71	87	359	0.373259	0.18663	0.197772	0.24234
410	4	2017-02-24	Kilo	Kilo42790	C	C	C	148	79	79	63	369	0.401084	0.214092	0.214092	0.170732	0.888889	0	0	0.0555556	0.0555556	0.888889	0.0833333	0.0555556	0	0.0277778	0.0277778	0	0.888889	0.111111	0	0	1
411	4	2017-02-25	Kilo	Kilo42791	C	C	C	43	27	18	29	117	0.367521	0.230769	0.153846	0.247863
412	4	2017-02-28	Kilo	Kilo42794	C	C	C	11	9	13	16	49
413	4	2017-03-01	Kilo	Kilo42795	C	C	C	165	86	103	90	444	0.371622	0.193694	0.231982	0.202703
414	4	2017-03-02	Kilo	Kilo42796	C	C	C	49	24	27	30	130	0.376923	0.184615	0.207692	0.230769
415	4	2017-03-03	Kilo	Kilo42797	C	C	C	4	4	6	4	18					0.75	0	0	0.0555556	0.194444	0.75	0.111111	0.0277778	0.0833333	0.0555556	0.0833333	0
416	4	2017-03-04	Kilo	Kilo42798	C	C	C	79	70	67	68	284	0.278169	0.246479	0.235915	0.239437
417	4	2017-03-05	Kilo	Kilo42799	C	C	C	139	95	83	95	412	0.337379	0.230583	0.201456	0.230583
418	4	2017-03-06	Kilo	Kilo42800	C	C	C	71	32	55	62	220	0.322727	0.145455	0.25	0.281818	0.666667	0.0833333	0.0277778	0.0833333	0.138889	0.764706	0.0588235	0.0588235	0.147059	0.0294118	0	0	0.852941	0.147059	0	0	1
419	4	2017-03-07	Kilo	Kilo42801	C	C	C	67	45	57	60	229	0.292576	0.196507	0.248908	0.262009
420	4	2017-03-08	Kilo	Kilo42802	C	C	C	106	57	62	76	301	0.352159	0.189369	0.20598	0.252492
421	4	2017-03-09	Kilo	Kilo42803	C	C	C	72	52	46	56	226	0.318584	0.230088	0.20354	0.247788
422	4	2017-03-10	Kilo	Kilo42804	C	C	C	70	46	47	41	204	0.343137	0.22549	0.230392	0.20098
423	4	2017-03-11	Kilo	Kilo42805	C	C	C	66	55	59	77	257	0.256809	0.214008	0.229572	0.299611
424	4	2017-03-12	Kilo	Kilo42806	C	C	C	98	47	63	61	269	0.364312	0.174721	0.234201	0.226766
425	4	2017-01-26	Lima	Lima42761	2017-02-17	-22	Pre	1				1
426	4	2017-02-01	Lima	Lima42767	2017-02-17	-16	Pre	12	6	1	5	24
427	4	2017-02-03	Lima	Lima42769	2017-02-17	-14	Pre	4	1	2		7					0.75	0.0833333	0.0833333	0.0833333	0	0.916667	0.0833333	0.0833333	0	0	0	0	0.958333	0	0.0416667	0	1
428	4	2017-02-04	Lima	Lima42770	2017-02-17	-13	Pre	4	8	3	2	17
429	4	2017-02-05	Lima	Lima42771	2017-02-17	-12	Pre	28	25	17	4	74
430	4	2017-02-06	Lima	Lima42772	2017-02-17	-11	Pre	23	13	2	4	42					0.75	0	0.0416667	0.208333	0	0.791667	0.208333	0.208333	0	0	0	0	0.916667	0.0416667	0.0416667	0	1
431	4	2017-02-07	Lima	Lima42773	2017-02-17	-10	Pre	29	21	7	4	61
432	4	2017-02-08	Lima	Lima42774	2017-02-17	-9	Pre	22	15	6	5	48					0.5	0.0833333	0.125	0.166667	0.125	0.625	0.25	0.25	0	0.125	0	0	0.958333	0.0416667	0	0	1
433	4	2017-02-09	Lima	Lima42775	2017-02-17	-8	Pre	18	9	1		28
434	4	2017-02-10	Lima	Lima42776	2017-02-17	-7	Pre	42	25	9	2	78					0.375	0.0833333	0.208333	0.0833333	0.25	0.666667	0.125	0.0833333	0	0.208333	0.0416667	0	0.916667	0.0416667	0.0416667	0	1
435	4	2017-02-11	Lima	Lima42777	2017-02-17	-6	Pre	232	140	42	16	430	0.539535	0.325581	0.0976744	0.0372093
436	4	2017-02-12	Lima	Lima42778	2017-02-17	-5	Pre	248	127	40	16	431	0.575406	0.294664	0.0928074	0.037123
437	4	2017-02-13	Lima	Lima42779	2017-02-17	-4	Pre	445	253	82	22	802	0.554863	0.315461	0.102244	0.0274314	0.458333	0.0416667	0.0833333	0.291667	0.125	0.583333	0.25	0.25	0.0416667	0.125	0	0	0.916667	0.0416667	0.0416667	0	1
438	4	2017-02-17	Lima	Lima42783	2017-02-17	0	Post										0.166667	0	0.0416667	0.375	0.416667	0.208333	0.666667	0.375	0	0.125	0.25	0.0416667	0.875	0.0833333	0.0416667	0	0.958333
439	4	2017-02-21	Lima	Lima42787	2017-02-17	4	Post	19	5	6	1	31
440	4	2017-02-22	Lima	Lima42788	2017-02-17	5	Post	1850	406	262	141	2659	0.69575	0.152689	0.0985333	0.0530275
441	4	2017-02-23	Lima	Lima42789	2017-02-17	6	Post	1178	262	173	76	1689	0.697454	0.155121	0.102427	0.044997
442	4	2017-02-24	Lima	Lima42790	2017-02-17	7	Post	745	206	178	70	1199	0.621351	0.17181	0.148457	0.058382	0.0833333	0	0.0833333	0.208333	0.625	0.166667	0.375	0.166667	0.166667	0.291667	0.208333	0	0.5	0.458333	0.0416667	0	1
443	4	2017-02-25	Lima	Lima42791	2017-02-17	8	Post	150	62	26	13	251	0.59761	0.247012	0.103586	0.0517928
444	4	2017-02-28	Lima	Lima42794	2017-02-17	11	Post	54	28	16	4	102	0.529412	0.27451	0.156863	0.0392157
445	4	2017-03-01	Lima	Lima42795	2017-02-17	12	Post	303	60	50	27	440	0.688636	0.136364	0.113636	0.0613636
446	4	2017-03-02	Lima	Lima42796	2017-02-17	13	Post	149	14	20	6	189	0.78836	0.0740741	0.10582	0.031746
447	4	2017-03-03	Lima	Lima42797	2017-02-17	14	Post	28	7	3	3	41					0.0833333	0	0.0416667	0	0.875	0.125	0.166667	0	0.458333	0.25	0.166667	0					1
448	4	2017-03-04	Lima	Lima42798	2017-02-17	15	Post	323	90	45	28	486	0.664609	0.185185	0.0925926	0.0576132
449	4	2017-03-05	Lima	Lima42799	2017-02-17	16	Post	364	63	50	26	503	0.723658	0.125249	0.0994036	0.0516899
450	4	2017-03-06	Lima	Lima42800	2017-02-17	17	Post	202	53	29	25	309	0.653722	0.171521	0.0938511	0.0809061	0.0833333	0	0	0	0.916667	0.0833333	0.125	0	0.541667	0.25	0.125	0	0.416667	0.541667	0.0416667	0	1
451	4	2017-03-07	Lima	Lima42801	2017-02-17	18	Post	278	62	38	27	405	0.68642	0.153086	0.0938272	0.0666667
452	4	2017-03-08	Lima	Lima42802	2017-02-17	19	Post	189	65	40	18	312	0.605769	0.208333	0.128205	0.0576923
453	4	2017-03-09	Lima	Lima42803	2017-02-17	20	Post	159	44	40	14	257	0.618677	0.171206	0.155642	0.0544747
454	4	2017-03-10	Lima	Lima42804	2017-02-17	21	Post	154	51	42	19	266	0.578947	0.191729	0.157895	0.0714286
455	4	2017-03-11	Lima	Lima42805	2017-02-17	22	Post	81	28	30	18	157	0.515924	0.178344	0.191083	0.11465
456	4	2017-03-12	Lima	Lima42806	2017-02-17	23	Post	245	89	78	25	437	0.560641	0.203661	0.17849	0.0572082
457	5	2017-03-01	Mike	Mike42795	C	C	C	6	9	8	1	24
458	5	2017-03-02	Mike	Mike42796	C	C	C	12	20	11	1	44
459	5	2017-03-03	Mike	Mike42797	C	C	C	216	118	72	13	419	0.515513	0.281623	0.171838	0.0310263
460	5	2017-03-04	Mike	Mike42798	C	C	C	559	361	203	30	1153	0.484822	0.313096	0.176062	0.0260191
461	5	2017-03-05	Mike	Mike42799	C	C	C	179	144	77	17	417	0.429257	0.345324	0.184652	0.0407674
462	5	2017-03-06	Mike	Mike42800	C	C	C	91	87	59	8	245	0.371429	0.355102	0.240816	0.0326531	0.8	0.133333	0.0333333	0.0333333	0	0.966667	0.0333333	0.0333333	0	0	0	0	1	0	0	0	1
463	5	2017-03-07	Mike	Mike42801	C	C	C	120	147	89	18	374	0.320856	0.393048	0.237968	0.0481283
464	5	2017-03-08	Mike	Mike42802	C	C	C	223	196	104	20	543	0.410681	0.360958	0.191529	0.0368324	0.666667	0.133333	0.2	0	0	1	0	0	0	0	0	0	1	0	0	0	1
465	5	2017-03-09	Mike	Mike42803	C	C	C	368	401	216	49	1034	0.355899	0.387814	0.208897	0.0473888
466	5	2017-03-10	Mike	Mike42804	C	C	C	159	134	97	18	408	0.389706	0.328431	0.237745	0.0441176	0.7	0.233333	0.0333333	0.0333333	0	0.967742	0.0322581	0.0322581	0	0	0	0	1	0	0	0	1
467	5	2017-03-11	Mike	Mike42805	C	C	C	200	184	125	36	545	0.366972	0.337615	0.229358	0.066055
468	5	2017-03-12	Mike	Mike42806	C	C	C	376	339	232	53	1000	0.376	0.339	0.232	0.053
469	5	2017-03-13	Mike	Mike42807	C	C	C	377	390	244	58	1069	0.352666	0.364827	0.228251	0.0542563	0.678571	0.0714286	0.178571	0.0714286	0	0.928571	0.0714286	0.0714286	0	0	0	0	0.964286	0.0357143	0	0	1
470	5	2017-03-14	Mike	Mike42808	C	C	C	297	293	170	24	784	0.378827	0.373724	0.216837	0.0306122
471	5	2017-03-15	Mike	Mike42809	C	C	C	140	102	56	5	303	0.462046	0.336634	0.184818	0.0165017	0.592593	0.0740741	0.222222	0.111111	0	0.888889	0.111111	0.111111	0	0	0	0	1	0	0	0	1
472	5	2017-03-16	Mike	Mike42810	C	C	C	349	292	182	50	873	0.399771	0.334479	0.208477	0.0572738
473	5	2017-03-17	Mike	Mike42811	C	C	C	426	421	227	60	1134	0.375661	0.371252	0.200176	0.0529101	0.407407	0.222222	0.259259	0.111111	0	0.888889	0.111111	0.111111	0	0	0	0	0.925926	0	0.0740741	0	1
474	5	2017-03-18	Mike	Mike42812	C	C	C	477	336	271	85	1169	0.408041	0.287425	0.231822	0.0727117
475	5	2017-03-19	Mike	Mike42813	C	C	C	714	541	436	150	1841	0.387833	0.293862	0.236828	0.0814775
476	5	2017-03-20	Mike	Mike42814	C	C	C	411	377	267	80	1135	0.362115	0.332159	0.235242	0.0704846	0.777778	0.037037	0.0740741	0.111111	0	0.888889	0.111111	0.111111	0	0	0	0	1	0	0	0	1
477	5	2017-03-21	Mike	Mike42815	C	C	C	653	470	301	114	1538	0.424577	0.305592	0.195709	0.0741222
478	5	2017-03-22	Mike	Mike42816	C	C	C	465	375	269	87	1196	0.388796	0.313545	0.224916	0.0727425	0.296296	0	0.333333	0.296296	0.0740741	0.62963	0.296296	0.296296	0.0740741	0	0	0	1	0	0	0	1
479	5	2017-03-23	Mike	Mike42817	C	C	C	526	434	365	110	1435	0.366551	0.302439	0.254355	0.0766551
480	5	2017-03-24	Mike	Mike42818	C	C	C	538	374	328	103	1343	0.400596	0.278481	0.244229	0.076694	0.333333	0	0.111111	0.296296	0.259259	0.464286	0.285714	0.285714	0.214286	0.0357143	0	0	1	0	0	0	1
481	5	2017-03-25	Mike	Mike42819	C	C	C	952	774	675	258	2659	0.358029	0.291087	0.253855	0.097029
482	5	2017-03-26	Mike	Mike42820	C	C	C	593	541	537	219	1890	0.313757	0.286243	0.284127	0.115873
483	5	2017-03-27	Mike	Mike42821	C	C	C	430	303	332	167	1232	0.349026	0.245942	0.269481	0.135552	0.296296	0.185185	0.333333	0.148148	0.037037	0.814815	0.185185	0.148148	0	0	0.037037	0	1	0	0	0	0.962963
484	5	2017-03-28	Mike	Mike42822	C	C	C	777	416	245	125	1563	0.497121	0.266155	0.15675	0.0799744
485	5	2017-03-29	Mike	Mike42823	C	C	C	1579	788	578	406	3351	0.471203	0.235154	0.172486	0.121158	0.409091	0.0454545	0.0909091	0.0909091	0.363636	0.545455	0.227273	0.0909091	0.181818	0.0454545	0.136364	0	1	0	0	0	1
486	5	2017-03-30	Mike	Mike42824	C	C	C	1771	821	560	387	3539	0.500424	0.231986	0.158237	0.109353
487	5	2017-03-31	Mike	Mike42825	C	C	C	2156	908	634	422	4120	0.523301	0.220388	0.153883	0.102427	0.636364	0	0.136364	0.0909091	0.136364	0.772727	0.136364	0.0909091	0	0.0909091	0.0454545	0	0.954545	0.0454545	0	0	1
488	5	2017-04-01	Mike	Mike42826	C	C	C	1210	477	378	332	2397	0.504798	0.198999	0.157697	0.138506
489	5	2017-04-03	Mike	Mike42828	C	C	C	772	217	207	158	1354	0.570162	0.160266	0.15288	0.116691	0.571429	0	0.0952381	0.142857	0.190476	0.571429	0.190476	0	0.0952381	0.142857	0.190476	0	0.952381	0.047619	0	0	1
490	5	2017-04-04	Mike	Mike42829	C	C	C	646	277	243	181	1347	0.479584	0.205642	0.180401	0.134373
491	5	2017-04-05	Mike	Mike42830	C	C	C	506	211	152	148	1017	0.497542	0.207473	0.149459	0.145526	0.619048	0	0.047619	0.190476	0.142857	0.666667	0.190476	0.190476	0.0952381	0.047619	0	0	0.904762	0.0952381	0	0	1
492	5	2017-04-06	Mike	Mike42831	C	C	C	424	202	128	131	885	0.479096	0.228249	0.144633	0.148023
493	5	2017-04-07	Mike	Mike42832	C	C	C	501	217	186	188	1092	0.458791	0.198718	0.17033	0.172161	0.52381	0	0.047619	0.190476	0.238095	0.571429	0.190476	0.190476	0.047619	0.190476	0	0	0.857143	0.142857	0	0	1
494	5	2017-04-08	Mike	Mike42833	C	C	C	496	230	177	172	1075	0.461395	0.213953	0.164651	0.16
495	5	2017-04-09	Mike	Mike42834	C	C	C	1156	427	347	308	2238	0.516533	0.190795	0.155049	0.137623
496	5	2017-04-10	Mike	Mike42835	C	C	C	1155	577	470	417	2619	0.441008	0.220313	0.179458	0.159221	0.285714	0	0	0.190476	0.52381	0.285714	0.047619	0.047619	0.571429	0.0952381	0	0	0.857143	0.142857	0	0	0.952381
497	5	2017-04-11	Mike	Mike42836	C	C	C	801	488	358	344	1991	0.40231	0.245103	0.179809	0.172777
498	5	2017-04-12	Mike	Mike42837	C	C	C	1081	457	373	398	2309	0.468168	0.197921	0.161542	0.172369
499	5	2017-04-13	Mike	Mike42838	C	C	C	164	66	42	36	308	0.532468	0.214286	0.136364	0.116883
500	5	2017-04-17	Mike	Mike42842	C	C	C	649	243	228	199	1319	0.492039	0.18423	0.172858	0.150872
501	5	2017-04-18	Mike	Mike42843	C	C	C	827	380	335	345	1887	0.438262	0.201378	0.17753	0.18283	0.352941	0	0.117647	0.235294	0.294118	0.5	0.166667	0.111111	0.222222	0.111111	0.0555556	0	0.882353	0.117647	0	0	1
502	5	2017-04-19	Mike	Mike42844	C	C	C	377	216	195	237	1025	0.367805	0.210732	0.190244	0.23122
503	5	2017-04-20	Mike	Mike42845	C	C	C	10	5	5	9	29
504	5	2017-04-24	Mike	Mike42849	C	C	C	1567	720	719	1014	4020	0.389801	0.179104	0.178856	0.252239						0.647059	0.117647	0.0588235	0.235294	0	0.0588235	0	0.941176	0.0588235	0	0	1
505	5	2017-03-01	November	November42795	2017-04-07	-37	Pre	6	11	3	6	26
506	5	2017-03-02	November	November42796	2017-04-07	-36	Pre	17	4	12	9	42
507	5	2017-03-03	November	November42797	2017-04-07	-35	Pre			1		1
508	5	2017-03-04	November	November42798	2017-04-07	-34	Pre	6	10	16	5	37
509	5	2017-03-05	November	November42799	2017-04-07	-33	Pre	31	17	22	10	80
510	5	2017-03-06	November	November42800	2017-04-07	-32	Pre	104	115	91	36	346	0.300578	0.33237	0.263006	0.104046	0.862069	0.103448	0	0	0.0344828	0.965517	0	0	0.0344828	0	0	0	0.931034	0.0689655	0	0	1
511	5	2017-03-07	November	November42801	2017-04-07	-31	Pre	205	168	152	59	584	0.351027	0.287671	0.260274	0.101027
512	5	2017-03-08	November	November42802	2017-04-07	-30	Pre	479	448	390	135	1452	0.32989	0.30854	0.268595	0.0929752	0.482759	0.344828	0.0689655	0.0689655	0.0344828	0.896552	0.0689655	0.0689655	0.0344828	0	0	0	0.931034	0.0689655	0	0	1
513	5	2017-03-09	November	November42803	2017-04-07	-29	Pre	750	633	455	160	1998	0.375375	0.316817	0.227728	0.0800801
514	5	2017-03-10	November	November42804	2017-04-07	-28	Pre	628	571	441	178	1818	0.345435	0.314081	0.242574	0.0979098	0.551724	0.344828	0.0689655	0.0344828	0	0.931034	0.0344828	0.0344828	0	0.0344828	0	0	0.931034	0.0689655	0	0	1
515	5	2017-03-11	November	November42805	2017-04-07	-27	Pre	812	618	432	217	2079	0.390572	0.297258	0.207792	0.104377
516	5	2017-03-12	November	November42806	2017-04-07	-26	Pre	632	630	547	267	2076	0.304432	0.303468	0.263487	0.128613
517	5	2017-03-13	November	November42807	2017-04-07	-25	Pre	897	674	642	312	2525	0.355248	0.266931	0.254257	0.123564	0.551724	0.0689655	0.241379	0.0344828	0.103448	0.862069	0.0344828	0.0344828	0.103448	0	0	0	0.931034	0.0689655	0	0	1
518	5	2017-03-14	November	November42808	2017-04-07	-24	Pre	736	653	555	286	2230	0.330045	0.292825	0.248879	0.128251
519	5	2017-03-15	November	November42809	2017-04-07	-23	Pre	734	533	458	207	1932	0.379917	0.27588	0.23706	0.107143	0.655172	0.0689655	0.206897	0.0344828	0.0344828	0.931034	0.0344828	0.0344828	0.0344828	0	0	0	0.931034	0.0689655	0	0	1
520	5	2017-03-16	November	November42810	2017-04-07	-22	Pre	726	660	531	244	2161	0.335956	0.305414	0.24572	0.112911
521	5	2017-03-17	November	November42811	2017-04-07	-21	Pre	331	320	204	102	957	0.345873	0.334378	0.213166	0.106583	0.344828	0.275862	0.241379	0.103448	0.0344828	0.862069	0.103448	0.103448	0	0.0344828	0	0	0.931034	0.0689655	0	0	1
522	5	2017-03-18	November	November42812	2017-04-07	-20	Pre	548	372	333	198	1451	0.377671	0.256375	0.229497	0.136458
523	5	2017-03-19	November	November42813	2017-04-07	-19	Pre	435	365	325	168	1293	0.336427	0.282289	0.251353	0.12993
524	5	2017-03-20	November	November42814	2017-04-07	-18	Pre	597	422	350	273	1642	0.363581	0.257004	0.213155	0.166261	0.517241	0.103448	0.0344828	0.241379	0.103448	0.655172	0.206897	0.206897	0.137931	0	0	0	0.931034	0.0689655	0	0	1
525	5	2017-03-21	November	November42815	2017-04-07	-17	Pre	582	443	391	196	1612	0.361042	0.274814	0.242556	0.121588
526	5	2017-03-22	November	November42816	2017-04-07	-16	Pre	527	393	369	179	1468	0.358992	0.267711	0.251362	0.121935	0.241379	0	0.310345	0.241379	0.206897	0.551724	0.310345	0.241379	0.137931	0	0.0689655	0	0.931034	0.0689655	0	0	1
527	5	2017-03-23	November	November42817	2017-04-07	-15	Pre	596	417	385	237	1635	0.364526	0.255046	0.235474	0.144954
528	5	2017-03-24	November	November42818	2017-04-07	-14	Pre	822	672	587	475	2556	0.321596	0.262911	0.229656	0.185837	0.448276	0	0.206897	0.103448	0.241379	0.655172	0.103448	0.103448	0.206897	0.0344828	0	0	0.931034	0.0689655	0	0	1
529	5	2017-03-25	November	November42819	2017-04-07	-13	Pre	867	518	450	379	2214	0.391599	0.233966	0.203252	0.171183
530	5	2017-03-26	November	November42820	2017-04-07	-12	Pre	497	290	248	171	1206	0.412106	0.240464	0.205638	0.141791
531	5	2017-03-27	November	November42821	2017-04-07	-11	Pre	749	435	387	278	1849	0.405084	0.235262	0.209302	0.150352	0.413793	0.0689655	0.206897	0.241379	0.0689655	0.689655	0.310345	0.275862	0	0	0.0344828	0	0.896552	0.103448	0	0	0.931034
532	5	2017-03-28	November	November42822	2017-04-07	-10	Pre	435	223	123	50	831	0.523466	0.268351	0.148014	0.0601685
533	5	2017-03-29	November	November42823	2017-04-07	-9	Pre	1380	468	339	196	2383	0.579102	0.196391	0.142258	0.0822493	0.230769	0	0.115385	0.0769231	0.576923	0.346154	0.192308	0.0769231	0.230769	0.230769	0.115385	0	0.884615	0.115385	0	0	1
534	5	2017-03-30	November	November42824	2017-04-07	-8	Pre	1018	397	265	200	1880	0.541489	0.21117	0.140957	0.106383
535	5	2017-03-31	November	November42825	2017-04-07	-7	Pre	1076	343	294	199	1912	0.562762	0.179393	0.153766	0.104079	0.423077	0	0.153846	0.269231	0.153846	0.576923	0.269231	0.269231	0.0384615	0.115385	0	0	0.923077	0.0769231	0	0	1
536	5	2017-04-01	November	November42826	2017-04-07	-6	Pre	1483	369	341	266	2459	0.603091	0.150061	0.138674	0.108174
537	5	2017-04-03	November	November42828	2017-04-07	-4	Pre	555	172	154	78	959	0.578728	0.179353	0.160584	0.0813347	0.269231	0.0384615	0.230769	0.192308	0.269231	0.269231	0.307692	0.0384615	0.230769	0.192308	0.269231	0	0.923077	0.0769231	0	0	0.846154
538	5	2017-04-04	November	November42829	2017-04-07	-3	Pre	825	229	216	134	1404	0.587607	0.163105	0.153846	0.0954416
539	5	2017-04-05	November	November42830	2017-04-07	-2	Pre	936	260	215	157	1568	0.596939	0.165816	0.137117	0.100128	0.307692	0	0.0769231	0.230769	0.384615	0.384615	0.346154	0.230769	0.192308	0.0769231	0.115385	0	0.884615	0.115385	0	0	1
540	5	2017-04-06	November	November42831	2017-04-07	-1	Pre	873	217	185	147	1422	0.613924	0.152602	0.130098	0.103376
541	5	2017-04-07	November	November42832	2017-04-07	0	Post	770	209	185	158	1322	0.582451	0.158094	0.139939	0.119516	0.269231	0	0.0769231	0.192308	0.461538	0.346154	0.5	0.192308	0	0.153846	0.230769	0.0769231	0.730769	0.269231	0	0	1
542	5	2017-04-08	November	November42833	2017-04-07	1	Post	731	218	165	165	1279	0.57154	0.170446	0.129007	0.129007
543	5	2017-04-09	November	November42834	2017-04-07	2	Post	966	242	224	209	1641	0.588665	0.147471	0.136502	0.127361
544	5	2017-04-10	November	November42835	2017-04-07	3	Post	786	252	212	186	1436	0.547354	0.175487	0.147632	0.129526	0	0	0.04	0.04	0.92	0.04	0.08	0	0.52	0.36	0.08	0	0.56	0.44	0	0	0.88
545	5	2017-04-11	November	November42836	2017-04-07	4	Post	543	213	163	146	1065	0.509859	0.2	0.153052	0.137089
546	5	2017-04-12	November	November42837	2017-04-07	5	Post	561	190	145	132	1028	0.54572	0.184825	0.141051	0.128405
547	5	2017-04-13	November	November42838	2017-04-07	6	Post	62	13	14	25	114	0.54386	0.114035	0.122807	0.219298
548	5	2017-04-17	November	November42842	2017-04-07	10	Post	263	123	105	111	602	0.436877	0.204319	0.174419	0.184385
549	5	2017-04-18	November	November42843	2017-04-07	11	Post	293	143	123	120	679	0.431517	0.210604	0.181149	0.17673	0.181818	0	0.0454545	0	0.772727	0.227273	0.0909091	0	0.5	0.181818	0.0909091	0	0.590909	0.363636	0.0454545	0	1
550	5	2017-04-19	November	November42844	2017-04-07	12	Post	287	125	91	97	600	0.478333	0.208333	0.151667	0.161667
551	5	2017-04-20	November	November42845	2017-04-07	13	Post	37	13	6	4	60
552	5	2017-04-24	November	November42849	2017-04-07	17	Post	65	31	48	51	195	0.333333	0.158974	0.246154	0.261538						0.409091	0.0454545	0.0454545	0.318182	0.227273	0	0	0.727273	0.181818	0.0909091	0	1
553	5	2017-03-01	Oscar	Oscar42795	2017-04-01	-31	Pre	87	75	48	5	215	0.404651	0.348837	0.223256	0.0232558
554	5	2017-03-02	Oscar	Oscar42796	2017-04-01	-30	Pre	49	38	24	4	115	0.426087	0.330435	0.208696	0.0347826
555	5	2017-03-03	Oscar	Oscar42797	2017-04-01	-29	Pre	528	249	167	36	980	0.538776	0.254082	0.170408	0.0367347
556	5	2017-03-04	Oscar	Oscar42798	2017-04-01	-28	Pre	1580	936	714	187	3417	0.462394	0.273924	0.208955	0.0547264
557	5	2017-03-05	Oscar	Oscar42799	2017-04-01	-27	Pre	937	674	514	120	2245	0.417372	0.300223	0.228953	0.0534521
558	5	2017-03-06	Oscar	Oscar42800	2017-04-01	-26	Pre	654	570	490	116	1830	0.357377	0.311475	0.26776	0.063388	0.9	0.0666667	0	0.0333333	0	0.966667	0.0333333	0.0333333	0	0	0	0	1	0	0	0	1
559	5	2017-03-07	Oscar	Oscar42801	2017-04-01	-25	Pre	676	510	443	125	1754	0.385405	0.290764	0.252566	0.0712657
560	5	2017-03-08	Oscar	Oscar42802	2017-04-01	-24	Pre	971	798	702	177	2648	0.366692	0.30136	0.265106	0.0668429	0.633333	0.266667	0.0666667	0.0333333	0	0.966667	0.0333333	0.0333333	0	0	0	0	1	0	0	0	1
561	5	2017-03-09	Oscar	Oscar42803	2017-04-01	-23	Pre	1013	1134	845	271	3263	0.310451	0.347533	0.258964	0.0830524
562	5	2017-03-10	Oscar	Oscar42804	2017-04-01	-22	Pre	1343	1304	968	389	4004	0.335415	0.325674	0.241758	0.0971528	0.8	0.133333	0.0666667	0	0	1	0	0	0	0	0	0	1	0	0	0	1
563	5	2017-03-11	Oscar	Oscar42805	2017-04-01	-21	Pre	1307	1199	943	356	3805	0.343495	0.315112	0.247832	0.0935611
564	5	2017-03-12	Oscar	Oscar42806	2017-04-01	-20	Pre	1308	1207	960	313	3788	0.345301	0.318638	0.253432	0.0826294
565	5	2017-03-13	Oscar	Oscar42807	2017-04-01	-19	Pre	1801	1097	864	277	4039	0.445902	0.271602	0.213914	0.0685813	0.6	0.166667	0.0666667	0.166667	0	0.833333	0.166667	0.166667	0	0	0	0	1	0	0	0	1
566	5	2017-03-14	Oscar	Oscar42808	2017-04-01	-18	Pre	973	690	507	193	2363	0.411765	0.292002	0.214558	0.0816758
567	5	2017-03-15	Oscar	Oscar42809	2017-04-01	-17	Pre	1384	1022	729	378	3513	0.393965	0.290919	0.207515	0.1076	0.6	0.0333333	0.233333	0.133333	0	0.866667	0.133333	0.133333	0	0	0	0	1	0	0	0	1
568	5	2017-03-16	Oscar	Oscar42810	2017-04-01	-16	Pre	1471	1212	1059	472	4214	0.349075	0.287613	0.251305	0.112008
569	5	2017-03-17	Oscar	Oscar42811	2017-04-01	-15	Pre	1480	1361	1139	485	4465	0.331467	0.304815	0.255095	0.108623	0.433333	0.233333	0	0.333333	0	0.666667	0.333333	0.333333	0	0	0	0	1	0	0	0	1
570	5	2017-03-18	Oscar	Oscar42812	2017-04-01	-14	Pre	843	835	734	252	2664	0.316441	0.313438	0.275526	0.0945946
571	5	2017-03-19	Oscar	Oscar42813	2017-04-01	-13	Pre	1322	1124	973	391	3810	0.346982	0.295013	0.255381	0.102625
572	5	2017-03-20	Oscar	Oscar42814	2017-04-01	-12	Pre	1590	889	698	269	3446	0.461405	0.25798	0.202554	0.0780615	0.466667	0.2	0.0666667	0.233333	0.0333333	0.733333	0.233333	0.233333	0.0333333	0	0	0	1	0	0	0	0.966667
573	5	2017-03-21	Oscar	Oscar42815	2017-04-01	-11	Pre	1603	1029	756	316	3704	0.432775	0.277808	0.204104	0.0853132
574	5	2017-03-22	Oscar	Oscar42816	2017-04-01	-10	Pre	1664	1034	873	521	4092	0.406647	0.252688	0.213343	0.127322	0.333333	0	0.1	0.233333	0.333333	0.433333	0.266667	0.233333	0.233333	0.0666667	0.0333333	0	1	0	0	0	1
575	5	2017-03-23	Oscar	Oscar42817	2017-04-01	-9	Pre	2004	1396	1333	748	5481	0.365627	0.254698	0.243204	0.136471
576	5	2017-03-24	Oscar	Oscar42818	2017-04-01	-8	Pre	2648	1454	1402	1197	6701	0.395165	0.216983	0.209223	0.17863	0.3	0	0.133333	0.166667	0.4	0.433333	0.166667	0.166667	0.266667	0.133333	0	0	1	0	0	0	0.933333
577	5	2017-03-25	Oscar	Oscar42819	2017-04-01	-7	Pre	2724	1328	1271	1039	6362	0.428167	0.208739	0.19978	0.163313
578	5	2017-03-27	Oscar	Oscar42821	2017-04-01	-5	Pre	1759	929	758	639	4085	0.4306	0.227417	0.185557	0.156426	0.2	0.0666667	0.3	0.133333	0.3	0.566667	0.333333	0.133333	0	0.1	0.2	0	1	0	0	0	0.933333
579	5	2017-03-28	Oscar	Oscar42822	2017-04-01	-4	Pre	1358	423	314	157	2252	0.60302	0.187833	0.139432	0.0697158
580	5	2017-04-01	Oscar	Oscar42826	2017-04-01	0	Post	2401	484	400	300	3585	0.669735	0.135007	0.111576	0.083682
581	5	2017-04-02	Oscar	Oscar42827	2017-04-01	1	Post	214	62	49	22	347	0.616715	0.178674	0.14121	0.0634006
582	5	2017-04-03	Oscar	Oscar42828	2017-04-01	2	Post	1548	341	260	201	2350	0.658723	0.145106	0.110638	0.0855319	0	0	0.0333333	0.0666667	0.9	0	0.9	0	0.0333333	0.0666667	0.9	0	0.366667	0.633333	0	0	0.5
583	5	2017-04-04	Oscar	Oscar42829	2017-04-01	3	Post	1503	410	307	208	2428	0.619028	0.168863	0.126442	0.0856672
584	5	2017-04-05	Oscar	Oscar42830	2017-04-01	4	Post	1131	362	223	190	1906	0.593389	0.189927	0.116999	0.0996852
585	5	2017-04-06	Oscar	Oscar42831	2017-04-01	5	Post	1366	430	342	211	2349	0.581524	0.183057	0.145594	0.0898255
586	5	2017-04-07	Oscar	Oscar42832	2017-04-01	6	Post	1283	332	290	256	2161	0.593707	0.153633	0.134197	0.118464	0	0	0	0	1	0	0.48	0	0.2	0.32	0.48	0	0.44	0.56	0	0	0.96
587	5	2017-04-08	Oscar	Oscar42833	2017-04-01	7	Post	1683	463	310	253	2709	0.621262	0.170912	0.114433	0.0933924
588	5	2017-04-09	Oscar	Oscar42834	2017-04-01	8	Post	1627	409	274	190	2500	0.6508	0.1636	0.1096	0.076
589	5	2017-04-10	Oscar	Oscar42835	2017-04-01	9	Post	1792	433	422	287	2934	0.61077	0.14758	0.143831	0.0978187	0	0	0	0	1	0	0.28	0	0.44	0.28	0.28	0	0.24	0.76	0	0	0.84
590	5	2017-04-11	Oscar	Oscar42836	2017-04-01	10	Post	1434	369	213	150	2166	0.66205	0.17036	0.098338	0.0692521
591	5	2017-04-12	Oscar	Oscar42837	2017-04-01	11	Post	987	285	185	121	1578	0.625475	0.180608	0.117237	0.0766793
592	5	2017-04-13	Oscar	Oscar42838	2017-04-01	12	Post	138	65	30	22	255	0.541176	0.254902	0.117647	0.0862745
593	5	2017-04-17	Oscar	Oscar42842	2017-04-01	16	Post	412	121	99	50	682	0.604106	0.177419	0.145161	0.0733138
594	5	2017-04-18	Oscar	Oscar42843	2017-04-01	17	Post	598	221	137	95	1051	0.568982	0.210276	0.130352	0.0903901	0.208333	0	0	0.0416667	0.75	0.208333	0.166667	0.0416667	0.333333	0.291667	0.0833333	0.0416667	0.25	0.75	0	0	0.916667
595	5	2017-04-19	Oscar	Oscar42844	2017-04-01	18	Post	265	88	68	68	489	0.541922	0.179959	0.139059	0.139059
596	5	2017-04-20	Oscar	Oscar42845	2017-04-01	19	Post	284	74	60	39	457	0.621444	0.161926	0.131291	0.0853392
597	5	2017-04-21	Oscar	Oscar42846	2017-04-01	20	Post	366	140	86	62	654	0.559633	0.214067	0.131498	0.0948012						0.217391	0.26087	0.0434783	0.173913	0.347826	0.217391	0	0.291667	0.708333	0	0	1
598	5	2017-04-22	Oscar	Oscar42847	2017-04-01	21	Post	527	269	182	93	1071	0.492063	0.251167	0.169935	0.0868347
599	5	2017-04-23	Oscar	Oscar42848	2017-04-01	22	Post	544	285	179	114	1122	0.484848	0.254011	0.159537	0.101604
600	5	2017-04-24	Oscar	Oscar42849	2017-04-01	23	Post	111	128	110	112	461	0.240781	0.277657	0.238612	0.24295						0.217391	0.26087	0.0434783	0.130435	0.391304	0.217391	0	0.291667	0.708333	0	0	1
601	6	2017-03-29	Papa	Papa42823	C	C	C	51	66	35	9	161	0.31677	0.409938	0.217391	0.0559006
602	6	2017-03-30	Papa	Papa42824	C	C	C	133	75	60	15	283	0.469965	0.265018	0.212014	0.0530035
603	6	2017-03-31	Papa	Papa42825	C	C	C	198	150	85	21	454	0.436123	0.330396	0.187225	0.0462555
604	6	2017-04-01	Papa	Papa42826	C	C	C	107	112	63	9	291	0.367698	0.38488	0.216495	0.0309278
605	6	2017-04-02	Papa	Papa42827	C	C	C		1	2		3
606	6	2017-04-03	Papa	Papa42828	C	C	C	145	117	78	17	357	0.406162	0.327731	0.218487	0.047619	0.83871	0.0967742	0.0645161	0	0	0.83871	0.0967742	0.0967742	0.0645161	0	0	0	1	0	0	0	1
607	6	2017-04-04	Papa	Papa42829	C	C	C	102	119	83	14	318	0.320755	0.374214	0.261006	0.0440252
608	6	2017-04-05	Papa	Papa42830	C	C	C	110	113	71	17	311	0.353698	0.363344	0.228296	0.0546624	0.677419	0.225806	0.0645161	0.0322581	0	0.967742	0.0322581	0.0322581	0	0	0	0	1	0	0	0	1
609	6	2017-04-06	Papa	Papa42831	C	C	C	451	392	282	81	1206	0.373964	0.325041	0.233831	0.0671642
610	6	2017-04-07	Papa	Papa42832	C	C	C	971	1017	591	166	2745	0.353734	0.370492	0.215301	0.0604736	0.580645	0.258065	0.0967742	0.0645161	0	0.935484	0.0645161	0.0645161	0	0	0	0	1	0	0	0	1
611	6	2017-04-08	Papa	Papa42833	C	C	C	699	822	530	209	2260	0.309292	0.363717	0.234513	0.0924779
612	6	2017-04-09	Papa	Papa42834	C	C	C	554	652	482	146	1834	0.302072	0.355507	0.262814	0.0796074
613	6	2017-04-10	Papa	Papa42835	C	C	C	543	779	597	196	2115	0.256738	0.368322	0.28227	0.0926714	0.548387	0.258065	0.16129	0.0322581	0	0.967742	0.0322581	0.0322581	0	0	0	0	1	0	0	0	1
614	6	2017-04-11	Papa	Papa42836	C	C	C	484	599	426	158	1667	0.290342	0.359328	0.255549	0.094781
615	6	2017-04-12	Papa	Papa42837	C	C	C	709	794	615	234	2352	0.301446	0.337585	0.26148	0.0994898	0.516129	0.193548	0.225806	0.0322581	0.0322581	0.935484	0.0322581	0.0322581	0	0.0322581	0	0	1	0	0	0	1
616	6	2017-04-13	Papa	Papa42838	C	C	C	93	87	70	27	277	0.33574	0.314079	0.252708	0.0974729
617	6	2017-04-17	Papa	Papa42842	C	C	C	423	425	470	168	1486	0.284657	0.286003	0.316285	0.113055
618	6	2017-04-18	Papa	Papa42843	C	C	C	358	490	519	141	1508	0.237401	0.324934	0.344164	0.0935013	0.419355	0.193548	0.193548	0.16129	0.0322581	0.806452	0.16129	0.16129	0.0322581	0	0	0	1	0	0	0	0.967742
619	6	2017-04-19	Papa	Papa42844	C	C	C	375	401	492	169	1437	0.26096	0.279054	0.34238	0.117606						0.83871	0.16129	0.16129	0	0	0	0	1	0	0	0	0.967742
620	6	2017-04-20	Papa	Papa42845	C	C	C	705	716	795	321	2537	0.277887	0.282223	0.313362	0.126527
621	6	2017-04-21	Papa	Papa42846	C	C	C	1064	945	1068	490	3567	0.29829	0.264929	0.299411	0.13737						0.903226	0.0645161	0.0645161	0.0322581	0	0	0	1	0	0	0	1
622	6	2017-04-22	Papa	Papa42847	C	C	C	881	839	816	304	2840	0.310211	0.295423	0.287324	0.107042
623	6	2017-04-23	Papa	Papa42848	C	C	C	714	439	443	122	1718	0.4156	0.25553	0.257858	0.0710128
624	6	2017-04-24	Papa	Papa42849	C	C	C	653	455	520	161	1789	0.365008	0.254332	0.290665	0.0899944						0.806452	0.16129	0.129032	0.0322581	0	0.0322581	0	0.967742	0.0322581	0	0	0.935484
625	6	2017-04-25	Papa	Papa42850	C	C	C	43	4	2	1	50
626	6	2017-04-26	Papa	Papa42851	C	C	C	498	170	169	62	899	0.553949	0.189099	0.187987	0.0689655						0.806452	0.129032	0.129032	0.0645161	0	0	0	0.967742	0.0322581	0	0	0.935484
627	6	2017-04-27	Papa	Papa42852	C	C	C	635	353	367	183	1538	0.412874	0.229519	0.238622	0.118986
628	6	2017-04-28	Papa	Papa42853	C	C	C	1445	663	730	290	3128	0.461957	0.211957	0.233376	0.092711						0.866667	0.0666667	0.0666667	0.0666667	0	0	0	1	0	0	0	0.966667
629	6	2017-04-29	Papa	Papa42854	C	C	C	1261	596	581	304	2742	0.459883	0.21736	0.211889	0.110868
630	6	2017-04-30	Papa	Papa42855	C	C	C	1634	858	901	510	3903	0.418652	0.219831	0.230848	0.130669
631	6	2017-05-01	Papa	Papa42856	C	C	C	1404	746	909	453	3512	0.399772	0.212415	0.258827	0.128986	0.8	0	0.133333	0.0333333	0.0333333	0.933333	0.0333333	0.0333333	0	0.0333333	0	0	1	0	0	0	0.966667
632	6	2017-05-02	Papa	Papa42857	C	C	C	1750	883	1014	567	4214	0.415282	0.20954	0.240626	0.134551
633	6	2017-05-03	Papa	Papa42858	C	C	C	1089	698	817	527	3131	0.347812	0.222932	0.260939	0.168317						0.766667	0.133333	0.133333	0.0666667	0.0333333	0	0	0.933333	0.0666667	0	0	1
634	6	2017-05-04	Papa	Papa42859	C	C	C	1356	528	575	373	2832	0.478814	0.186441	0.203037	0.131709
635	6	2017-05-05	Papa	Papa42860	C	C	C	1263	569	764	449	3045	0.414778	0.186864	0.250903	0.147455						0.766667	0.166667	0.133333	0.0333333	0.0333333	0.0333333	0	0.966667	0.0333333	0	0	1
636	6	2017-05-06	Papa	Papa42861	C	C	C	1379	849	1070	628	3926	0.351248	0.216251	0.272542	0.159959
637	6	2017-05-07	Papa	Papa42862	C	C	C	939	460	625	378	2402	0.390924	0.191507	0.2602	0.157369
638	6	2017-05-08	Papa	Papa42863	C	C	C	1701	731	898	484	3814	0.445988	0.191662	0.235448	0.126901						0.8	0.166667	0.1	0.0333333	0	0.0666667	0	0.933333	0.0666667	0	0	1
639	6	2017-05-09	Papa	Papa42864	C	C	C	1431	662	664	272	3029	0.472433	0.218554	0.219214	0.0897986
640	6	2017-05-10	Papa	Papa42865	C	C	C	2173	1002	974	363	4512	0.481605	0.222074	0.215869	0.0804521
641	6	2017-05-11	Papa	Papa42866	C	C	C	2102	991	1086	581	4760	0.441597	0.208193	0.228151	0.122059
642	6	2017-05-12	Papa	Papa42867	C	C	C	1905	940	1049	502	4396	0.433348	0.213831	0.238626	0.114195	0.633333	0	0.166667	0.1	0.1	0.8	0.133333	0.1	0.0666667	0	0.0333333	0	0.866667	0.133333	0	0	0.966667
643	6	2017-05-13	Papa	Papa42868	C	C	C	1620	681	834	424	3559	0.455184	0.191346	0.234335	0.119135
644	6	2017-05-14	Papa	Papa42869	C	C	C	404	242	272	139	1057	0.382214	0.22895	0.257332	0.131504
645	6	2017-05-17	Papa	Papa42872	C	C	C	689	328	454	297	1768	0.389706	0.18552	0.256787	0.167986
646	6	2017-05-18	Papa	Papa42873	C	C	C	1381	657	700	431	3169	0.435784	0.207321	0.22089	0.136005	0.5	0	0.133333	0.233333	0.133333	0.633333	0.233333	0.2	0.1	0.0333333	0.0333333	0	0.9	0.1	0	0	0.933333
647	6	2017-04-02	Quebec	Quebec42827	2017-05-02	-30	Pre	35	22	26	5	88
648	6	2017-04-03	Quebec	Quebec42828	2017-05-02	-29	Pre	196	164	172	87	619	0.31664	0.264943	0.277868	0.140549	0.821429	0	0.107143	0.0357143	0.0357143	0.821429	0.0357143	0	0.107143	0.0357143	0.0357143	0	1	0	0	0	1
649	6	2017-04-04	Quebec	Quebec42829	2017-05-02	-28	Pre	252	234	188	125	799	0.315394	0.292866	0.235294	0.156446
650	6	2017-04-05	Quebec	Quebec42830	2017-05-02	-27	Pre	303	309	292	185	1089	0.278237	0.283747	0.268136	0.169881	0.642857	0.178571	0.178571	0	0	1	0	0	0	0	0	0	0.964286	0.0357143	0	0	1
651	6	2017-04-06	Quebec	Quebec42831	2017-05-02	-26	Pre	580	375	422	264	1641	0.353443	0.228519	0.25716	0.160878
652	6	2017-04-07	Quebec	Quebec42832	2017-05-02	-25	Pre	592	514	475	374	1955	0.302813	0.262916	0.242967	0.191304	0.642857	0.178571	0.178571	0	0	1	0	0	0	0	0	0	0.964286	0.0357143	0	0	1
653	6	2017-04-08	Quebec	Quebec42833	2017-05-02	-24	Pre	708	614	611	478	2411	0.293654	0.254666	0.253422	0.198258
654	6	2017-04-09	Quebec	Quebec42834	2017-05-02	-23	Pre	682	595	632	473	2382	0.286314	0.24979	0.265323	0.198573
655	6	2017-04-10	Quebec	Quebec42835	2017-05-02	-22	Pre	578	672	651	416	2317	0.249461	0.29003	0.280967	0.179543	0.607143	0.142857	0.178571	0.0714286	0	0.928571	0.0714286	0.0714286	0	0	0	0	0.964286	0.0357143	0	0	1
656	6	2017-04-11	Quebec	Quebec42836	2017-05-02	-21	Pre	267	369	378	205	1219	0.219032	0.302707	0.31009	0.168171
657	6	2017-04-12	Quebec	Quebec42837	2017-05-02	-20	Pre	12	21	18	13	64					0.678571	0.0357143	0.214286	0.0714286	0	0.928571	0.0714286	0.0714286	0	0	0	0	0.964286	0.0357143	0	0	1
658	6	2017-04-13	Quebec	Quebec42838	2017-05-02	-19	Pre	2	1	1	3	7
659	6	2017-04-17	Quebec	Quebec42842	2017-05-02	-15	Pre	390	326	331	252	1299	0.300231	0.250962	0.254811	0.193995
660	6	2017-04-18	Quebec	Quebec42843	2017-05-02	-14	Pre	837	595	710	431	2573	0.325301	0.231248	0.275942	0.167509	0.5	0	0.285714	0.214286	0	0.785714	0.178571	0.178571	0.0357143	0	0	0	0.964286	0	0.0357143	0	1
661	6	2017-04-19	Quebec	Quebec42844	2017-05-02	-13	Pre	814	479	477	349	2119	0.384143	0.22605	0.225106	0.1647						0.5	0.464286	0.464286	0	0.0357143	0	0	0.964286	0	0.0357143	0	0.964286
662	6	2017-04-20	Quebec	Quebec42845	2017-05-02	-12	Pre	518	264	241	194	1217	0.425637	0.216927	0.198028	0.159408
663	6	2017-04-21	Quebec	Quebec42846	2017-05-02	-11	Pre	994	632	551	507	2684	0.370343	0.235469	0.205291	0.188897						0.821429	0.178571	0.178571	0	0	0	0	0.964286	0	0.0357143	0	0.964286
664	6	2017-04-22	Quebec	Quebec42847	2017-05-02	-10	Pre	643	416	336	304	1699	0.378458	0.24485	0.197763	0.178929
665	6	2017-04-23	Quebec	Quebec42848	2017-05-02	-9	Pre	684	501	483	320	1988	0.344064	0.252012	0.242958	0.160966
666	6	2017-04-24	Quebec	Quebec42849	2017-05-02	-8	Pre	1079	462	397	205	2143	0.5035	0.215586	0.185254	0.0956603						0.5	0.392857	0.392857	0.0714286	0.0357143	0	0	0.892857	0.0714286	0.0357143	0	0.964286
667	6	2017-04-25	Quebec	Quebec42850	2017-05-02	-7	Pre	182	56	69	25	332	0.548193	0.168675	0.207831	0.0753012
668	6	2017-04-26	Quebec	Quebec42851	2017-05-02	-6	Pre	2051	514	594	309	3468	0.591407	0.148212	0.17128	0.0891003						0.642857	0.142857	0.142857	0.142857	0.0714286	0	0	0.928571	0.0357143	0.0357143	0	0.964286
669	6	2017-04-27	Quebec	Quebec42852	2017-05-02	-5	Pre	1444	393	417	280	2534	0.56985	0.155091	0.164562	0.110497
670	6	2017-04-28	Quebec	Quebec42853	2017-05-02	-4	Pre	2284	556	560	351	3751	0.608904	0.148227	0.149294	0.093575						0.642857	0.178571	0.107143	0.107143	0.0714286	0.0714286	0	0.892857	0.0714286	0.0357143	0	0.928571
671	6	2017-04-29	Quebec	Quebec42854	2017-05-02	-3	Pre	3023	530	551	396	4500	0.671778	0.117778	0.122444	0.088
672	6	2017-04-30	Quebec	Quebec42855	2017-05-02	-2	Pre	3872	817	897	552	6138	0.630824	0.133105	0.146139	0.0899316
673	6	2017-05-01	Quebec	Quebec42856	2017-05-02	-1	Pre	3112	789	827	538	5266	0.590961	0.149829	0.157045	0.102165	0.428571	0	0	0.107143	0.464286	0.428571	0.142857	0.107143	0.214286	0.214286	0.0357143	0	0.714286	0.25	0.0357143	0	1
674	6	2017-05-02	Quebec	Quebec42857	2017-05-02	0	Post	1961	421	490	267	3139	0.624721	0.134119	0.156101	0.0850589
675	6	2017-05-03	Quebec	Quebec42858	2017-05-02	1	Post	3536	726	670	482	5414	0.653122	0.134097	0.123753	0.0890284						0.357143	0.107143	0	0.285714	0.25	0.107143	0	0.785714	0.178571	0.0357143	0	1
676	6	2017-05-04	Quebec	Quebec42859	2017-05-02	2	Post	5048	932	950	689	7619	0.662554	0.122326	0.124688	0.0904318
677	6	2017-05-05	Quebec	Quebec42860	2017-05-02	3	Post	4234	701	657	485	6077	0.696725	0.115353	0.108113	0.0798091						0.25	0.214286	0.107143	0.321429	0.214286	0.107143	0	0.607143	0.357143	0.0357143	0	0.964286
678	6	2017-05-06	Quebec	Quebec42861	2017-05-02	4	Post	3097	501	490	392	4480	0.691295	0.11183	0.109375	0.0875
679	6	2017-05-07	Quebec	Quebec42862	2017-05-02	5	Post	1887	365	394	324	2970	0.635354	0.122896	0.13266	0.109091
680	6	2017-05-08	Quebec	Quebec42863	2017-05-02	6	Post	3910	774	738	596	6018	0.649718	0.128614	0.122632	0.0990362						0.25	0.214286	0.0357143	0.464286	0.0714286	0.178571	0	0.464286	0.5	0.0357143	0	0.928571
681	6	2017-05-09	Quebec	Quebec42864	2017-05-02	7	Post	2840	572	622	500	4534	0.626378	0.126158	0.137186	0.110278
682	6	2017-05-10	Quebec	Quebec42865	2017-05-02	8	Post	2398	501	521	427	3847	0.623343	0.130231	0.13543	0.110996
683	6	2017-05-11	Quebec	Quebec42866	2017-05-02	9	Post	1794	323	366	272	2755	0.65118	0.117241	0.132849	0.0987296
684	6	2017-05-12	Quebec	Quebec42867	2017-05-02	10	Post	2270	519	553	495	3837	0.591608	0.135262	0.144123	0.129007	0.285714	0	0.0357143	0.0357143	0.642857	0.321429	0.214286	0.0357143	0.357143	0.107143	0.178571	0	0.214286	0.714286	0.0357143	0.0357143	0.964286
685	6	2017-05-13	Quebec	Quebec42868	2017-05-02	11	Post	1716	398	515	374	3003	0.571429	0.132534	0.171495	0.124542
686	6	2017-05-14	Quebec	Quebec42869	2017-05-02	12	Post	847	165	207	239	1458	0.580933	0.113169	0.141975	0.163923
687	6	2017-05-17	Quebec	Quebec42872	2017-05-02	15	Post	917	279	374	294	1864	0.491953	0.149678	0.200644	0.157725
688	6	2017-05-18	Quebec	Quebec42873	2017-05-02	16	Post	1673	480	629	542	3324	0.503309	0.144404	0.18923	0.163057	0.321429	0	0.0357143	0.142857	0.5	0.357143	0.178571	0	0.321429	0.142857	0.178571	0	0.285714	0.678571	0.0357143	0	0.892857
689	7	2017-04-12	Romeo	Romeo42837	C	C	C	48	53	18	2	121	0.396694	0.438017	0.14876	0.0165289
690	7	2017-04-13	Romeo	Romeo42838	C	C	C	52	39	18	3	112	0.464286	0.348214	0.160714	0.0267857
691	7	2017-04-14	Romeo	Romeo42839	C	C	C	28	24	5		57
692	7	2017-04-15	Romeo	Romeo42840	C	C	C	5	1			6
693	7	2017-04-17	Romeo	Romeo42842	C	C	C	245	175	38	2	460	0.532609	0.380435	0.0826087	0.00434783
694	7	2017-04-18	Romeo	Romeo42843	C	C	C	507	399	70	1	977	0.518936	0.408393	0.0716479	0.00102354						0.956522	0.0434783	0.0434783	0	0	0	0	0.782609	0.0434783	0.173913	0	1
695	7	2017-04-19	Romeo	Romeo42844	C	C	C	402	262	30	2	696	0.577586	0.376437	0.0431034	0.00287356						1	0	0	0	0	0	0	0.818182	0	0.181818	0	1
696	7	2017-04-20	Romeo	Romeo42845	C	C	C	68	51	18	1	138	0.492754	0.369565	0.130435	0.00724638
697	7	2017-04-21	Romeo	Romeo42846	C	C	C	13	17			30										1	0	0	0	0	0	0	0.818182	0	0.181818	0	1
698	7	2017-04-22	Romeo	Romeo42847	C	C	C	22	18			40
699	7	2017-04-23	Romeo	Romeo42848	C	C	C	10	11	2		23
700	7	2017-04-24	Romeo	Romeo42849	C	C	C	85	55	12		152	0.559211	0.361842	0.0789474	0						0.954545	0.0454545	0.0454545	0	0	0	0	0.818182	0	0.181818	0	1
701	7	2017-04-25	Romeo	Romeo42850	C	C	C	7	2	1		10
702	7	2017-04-27	Romeo	Romeo42852	C	C	C	9	6	1		16
703	7	2017-04-28	Romeo	Romeo42853	C	C	C		2	2		4										0.954545	0.0454545	0.0454545	0	0	0	0	0.818182	0	0.181818	0	1
704	7	2017-04-29	Romeo	Romeo42854	C	C	C	37	28	14		79
705	7	2017-04-30	Romeo	Romeo42855	C	C	C	140	170	42	4	356	0.393258	0.477528	0.117978	0.011236
706	7	2017-05-01	Romeo	Romeo42856	C	C	C	230	186	46	7	469	0.490405	0.396588	0.098081	0.0149254	0.619048	0.0952381	0.238095	0.047619	0	0.952381	0.047619	0.047619	0	0	0	0	0.809524	0	0.190476	0	1
707	7	2017-05-02	Romeo	Romeo42857	C	C	C	395	270	74	4	743	0.531629	0.363392	0.0995962	0.00538358
708	7	2017-05-03	Romeo	Romeo42858	C	C	C	241	245	63	9	558	0.4319	0.439068	0.112903	0.016129						0.857143	0.142857	0.142857	0	0	0	0	0.809524	0	0.190476	0	1
709	7	2017-05-04	Romeo	Romeo42859	C	C	C	737	542	155	8	1442	0.511096	0.375867	0.10749	0.00554785
710	7	2017-05-05	Romeo	Romeo42860	C	C	C	760	734	140	6	1640	0.463415	0.447561	0.0853659	0.00365854						1	0	0	0	0	0	0	0.809524	0	0.190476	0	1
711	7	2017-05-06	Romeo	Romeo42861	C	C	C	1890	1493	337	12	3732	0.506431	0.400054	0.0903001	0.00321543
712	7	2017-05-07	Romeo	Romeo42862	C	C	C	1040	899	230	19	2188	0.47532	0.410878	0.105119	0.00868373
713	7	2017-05-08	Romeo	Romeo42863	C	C	C	2969	2077	528	39	5613	0.528951	0.370034	0.0940673	0.00694816						0.904762	0.0952381	0.0952381	0	0	0	0	0.809524	0	0.190476	0	1
714	7	2017-05-09	Romeo	Romeo42864	C	C	C	2582	543	225	33	3383	0.763228	0.160508	0.066509	0.00975466
715	7	2017-05-10	Romeo	Romeo42865	C	C	C	2822	548	287	64	3721	0.758398	0.147272	0.0771298	0.0171997	0.761905	0	0.190476	0.047619	0	0.952381	0.047619	0.047619	0	0	0	0	0.809524	0	0.190476	0	1
716	7	2017-05-11	Romeo	Romeo42866	C	C	C	1129	264	171	20	1584	0.712753	0.166667	0.107955	0.0126263
717	7	2017-05-12	Romeo	Romeo42867	C	C	C	2411	615	410	97	3533	0.682423	0.174073	0.116049	0.0274554	0.727273	0	0.181818	0.0909091	0	0.904762	0.0952381	0.0952381	0	0	0	0	0.809524	0	0.190476	0	1
718	7	2017-05-13	Romeo	Romeo42868	C	C	C	2252	581	388	72	3293	0.683875	0.176435	0.117826	0.0218646
719	7	2017-05-14	Romeo	Romeo42869	C	C	C	1267	400	319	53	2039	0.621383	0.196175	0.156449	0.0259931
720	7	2017-05-17	Romeo	Romeo42872	C	C	C	2065	506	424	110	3105	0.665056	0.162963	0.136554	0.0354267	0.772727	0	0.181818	0.0454545	0	0.952381	0.047619	0.047619	0	0	0	0	0.809524	0	0.190476	0	1
721	7	2017-05-18	Romeo	Romeo42873	C	C	C	4160	1101	982	231	6474	0.64257	0.170065	0.151684	0.0356812	0.904762	0	0	0.0952381	0	0.904762	0.0952381	0.0952381	0	0	0	0	0.809524	0	0.190476	0	1
722	7	2017-05-19	Romeo	Romeo42874	C	C	C	3065	1059	972	262	5358	0.572042	0.197648	0.181411	0.0488988
723	7	2017-05-20	Romeo	Romeo42875	C	C	C	2326	682	565	177	3750	0.620267	0.181867	0.150667	0.0472
724	7	2017-05-21	Romeo	Romeo42876	C	C	C	2113	868	798	223	4002	0.527986	0.216892	0.1994	0.0557221
725	7	2017-05-22	Romeo	Romeo42877	C	C	C	2751	999	862	273	4885	0.563153	0.204504	0.176459	0.0558854	0.772727	0	0.136364	0.0909091	0	0.904762	0.0952381	0.0952381	0	0	0	0	0.809524	0	0.190476	0	1
726	7	2017-05-23	Romeo	Romeo42878	C	C	C	2662	1255	1193	344	5454	0.488082	0.230106	0.218739	0.063073
727	7	2017-05-24	Romeo	Romeo42879	C	C	C	3455	1343	1205	462	6465	0.534416	0.207734	0.186388	0.0714617
728	7	2017-05-25	Romeo	Romeo42880	C	C	C	1792	665	689	233	3379	0.530334	0.196804	0.203906	0.0689553
729	7	2017-05-26	Romeo	Romeo42881	C	C	C	538	445	493	118	1594	0.337516	0.279172	0.309285	0.0740276	0.904762	0	0.047619	0.047619	0	0.952381	0.047619	0.047619	0	0	0	0	0.809524	0	0.190476	0	1
730	7	2017-05-27	Romeo	Romeo42882	C	C	C	3699	1744	1982	934	8359	0.442517	0.208637	0.23711	0.111736
731	7	2017-05-28	Romeo	Romeo42883	C	C	C	2714	1156	1092	405	5367	0.505683	0.21539	0.203466	0.0754612
732	7	2017-05-29	Romeo	Romeo42884	C	C	C	2983	1039	1015	389	5426	0.54976	0.191485	0.187062	0.0716919	0.761905	0	0.190476	0.047619	0	0.952381	0.047619	0.047619	0	0	0	0	0.666667	0.142857	0.190476	0	1
733	7	2017-05-30	Romeo	Romeo42885	C	C	C	2231	809	783	298	4121	0.541373	0.196312	0.190002	0.0723125
734	7	2017-05-31	Romeo	Romeo42886	C	C	C	1939	968	893	389	4189	0.462879	0.231081	0.213177	0.0928623
735	7	2017-06-01	Romeo	Romeo42887	C	C	C	2566	1208	1354	691	5819	0.440969	0.207596	0.232686	0.118749
736	7	2017-04-26	Sierra	Sierra42851	2017-05-23	-27	Pre				2	2										0.916667	0.0833333	0.0833333	0	0	0	0	1	0	0	0	1
737	7	2017-04-27	Sierra	Sierra42852	2017-05-23	-26	Pre	3	5	3	1	12
738	7	2017-04-29	Sierra	Sierra42854	2017-05-23	-24	Pre	7	7	16	6	36
739	7	2017-04-30	Sierra	Sierra42855	2017-05-23	-23	Pre	147	81	110	75	413	0.355932	0.196126	0.266344	0.181598
740	7	2017-05-01	Sierra	Sierra42856	2017-05-23	-22	Pre	117	59	86	48	310	0.377419	0.190323	0.277419	0.154839	0.458333	0.0416667	0.25	0.208333	0.0416667	0.75	0.25	0.208333	0	0	0	0.0416667	1	0	0	0	1
741	7	2017-05-02	Sierra	Sierra42857	2017-05-23	-21	Pre	85	46	44	44	219	0.388128	0.210046	0.200913	0.200913
742	7	2017-05-03	Sierra	Sierra42858	2017-05-23	-20	Pre	91	70	89	89	339	0.268437	0.20649	0.262537	0.262537						0.666667	0.0833333	0.0416667	0.0833333	0.166667	0.0416667	0	1	0	0	0	1
743	7	2017-05-04	Sierra	Sierra42859	2017-05-23	-19	Pre	36	13	20	18	87
744	7	2017-05-05	Sierra	Sierra42860	2017-05-23	-18	Pre	140	65	74	74	353	0.396601	0.184136	0.209632	0.209632						0.75	0.208333	0.166667	0	0.0416667	0.0416667	0	0.958333	0.0416667	0	0	1
745	7	2017-05-06	Sierra	Sierra42861	2017-05-23	-17	Pre	88	45	57	32	222	0.396396	0.202703	0.256757	0.144144
746	7	2017-05-07	Sierra	Sierra42862	2017-05-23	-16	Pre	86	59	78	71	294	0.292517	0.20068	0.265306	0.241497
747	7	2017-05-08	Sierra	Sierra42863	2017-05-23	-15	Pre	152	54	56	56	318	0.477987	0.169811	0.176101	0.176101						0.75	0.208333	0.0416667	0	0.0416667	0.166667	0	0.875	0.125	0	0	1
748	7	2017-05-09	Sierra	Sierra42864	2017-05-23	-14	Pre	3695	698	511	205	5109	0.723234	0.136622	0.10002	0.0401253
749	7	2017-05-10	Sierra	Sierra42865	2017-05-23	-13	Pre	5376	1265	1055	582	8278	0.649432	0.152815	0.127446	0.0703068	0.458333	0.0416667	0.0416667	0.208333	0.25	0.541667	0.25	0.208333	0.0416667	0.166667	0.0416667	0	0.916667	0.0833333	0	0	1
750	7	2017-05-11	Sierra	Sierra42866	2017-05-23	-12	Pre	5176	1106	888	418	7588	0.68213	0.145756	0.117027	0.055087
751	7	2017-05-12	Sierra	Sierra42867	2017-05-23	-11	Pre	7060	1432	1129	617	10238	0.689588	0.139871	0.110275	0.0602657	0.416667	0	0.0833333	0.166667	0.333333	0.5	0.208333	0.125	0.166667	0.125	0.0833333	0	0.791667	0.208333	0	0	1
752	7	2017-05-13	Sierra	Sierra42868	2017-05-23	-10	Pre	7590	1542	1321	746	11199	0.677739	0.137691	0.117957	0.0666131
753	7	2017-05-14	Sierra	Sierra42869	2017-05-23	-9	Pre	2213	398	361	206	3178	0.69635	0.125236	0.113593	0.0648206
754	7	2017-05-17	Sierra	Sierra42872	2017-05-23	-6	Pre	7051	1645	1490	936	11122	0.633969	0.147905	0.133969	0.0841575	0.416667	0.0833333	0	0.125	0.375	0.5	0.25	0.125	0.125	0.125	0.125	0	0.666667	0.333333	0	0	0.958333
755	7	2017-05-18	Sierra	Sierra42873	2017-05-23	-5	Pre	7104	1756	1535	842	11237	0.632197	0.156269	0.136602	0.074931	0.375	0.125	0.125	0.0416667	0.333333	0.625	0.0416667	0.0416667	0.125	0.208333	0	0	0.791667	0.208333	0	0	0.958333
756	7	2017-05-19	Sierra	Sierra42874	2017-05-23	-4	Pre	8362	1286	1174	694	11516	0.72612	0.111671	0.101945	0.060264
757	7	2017-05-20	Sierra	Sierra42875	2017-05-23	-3	Pre	7865	1067	830	477	10239	0.768141	0.104209	0.0810626	0.0465866
758	7	2017-05-21	Sierra	Sierra42876	2017-05-23	-2	Pre	7801	787	524	284	9396	0.830247	0.083759	0.0557684	0.0302256
759	7	2017-05-22	Sierra	Sierra42877	2017-05-23	-1	Pre	9289	1246	888	571	11994	0.774471	0.103885	0.074037	0.0476071	0.166667	0	0.0416667	0.291667	0.5	0.208333	0.166667	0.166667	0.166667	0.458333	0	0	0.583333	0.416667	0	0	0.875
760	7	2017-05-23	Sierra	Sierra42878	2017-05-23	0	Post	8919	919	635	409	10882	0.81961	0.0844514	0.0583532	0.037585
761	7	2017-05-24	Sierra	Sierra42879	2017-05-23	1	Post	9557	935	910	643	12045	0.793441	0.0776256	0.07555	0.0533831
762	7	2017-05-25	Sierra	Sierra42880	2017-05-23	2	Post	5832	1194	1380	796	9202	0.633775	0.129754	0.149967	0.0865029
763	7	2017-05-26	Sierra	Sierra42881	2017-05-23	3	Post	2002	394	422	335	3153	0.634951	0.12496	0.133841	0.106248	0.105263	0	0	0.0526316	0.842105	0.105263	0	0	0.526316	0.368421	0	0	0.105263	0.894737	0	0	0.947368
764	7	2017-05-27	Sierra	Sierra42882	2017-05-23	4	Post	6939	1356	1299	1045	10639	0.652223	0.127456	0.122098	0.0982235
765	7	2017-05-28	Sierra	Sierra42883	2017-05-23	5	Post	6883	1532	1216	785	10416	0.66081	0.147081	0.116743	0.0753648
766	7	2017-05-29	Sierra	Sierra42884	2017-05-23	6	Post	7435	1467	1192	850	10944	0.679368	0.134046	0.108918	0.0776681	0.25	0	0.0833333	0.125	0.541667	0.157895	0.105263	0.0526316	0.421053	0.315789	0.0526316	0	0.526316	0.473684	0	0	0.947368
767	7	2017-05-30	Sierra	Sierra42885	2017-05-23	7	Post	4256	914	915	640	6725	0.632862	0.135911	0.136059	0.0951673
768	7	2017-05-31	Sierra	Sierra42886	2017-05-23	8	Post	5034	1186	1257	877	8354	0.602586	0.141968	0.150467	0.10498
769	7	2017-06-01	Sierra	Sierra42887	2017-05-23	9	Post	4188	863	801	558	6410	0.653354	0.134633	0.124961	0.0870515
770	7	2017-04-12	Tango	Tango42837	2017-04-30	-18	Pre	8	2	4		14
771	7	2017-04-13	Tango	Tango42838	2017-04-30	-17	Pre	9	3	4		16
772	7	2017-04-17	Tango	Tango42842	2017-04-30	-13	Pre	387	160	98	14	659	0.587253	0.242792	0.14871	0.0212443
773	7	2017-04-18	Tango	Tango42843	2017-04-30	-12	Pre	763	296	197	43	1299	0.587375	0.227868	0.151655	0.0331024						0.88	0.12	0.12	0	0	0	0	1	0	0	0	1
774	7	2017-04-19	Tango	Tango42844	2017-04-30	-11	Pre	552	279	189	65	1085	0.508756	0.257143	0.174194	0.0599078						1	0	0	0	0	0	0	1	0	0	0	1
775	7	2017-04-20	Tango	Tango42845	2017-04-30	-10	Pre	369	139	85	23	616	0.599026	0.225649	0.137987	0.0373377
776	7	2017-04-21	Tango	Tango42846	2017-04-30	-9	Pre	398	222	123	36	779	0.510911	0.284981	0.157895	0.0462131						0.96	0.04	0.04	0	0	0	0	1	0	0	0	1
777	7	2017-04-22	Tango	Tango42847	2017-04-30	-8	Pre	439	236	163	29	867	0.506344	0.272203	0.188005	0.0334487
778	7	2017-04-23	Tango	Tango42848	2017-04-30	-7	Pre	469	312	214	59	1054	0.444972	0.296015	0.203036	0.0559772
779	7	2017-04-24	Tango	Tango42849	2017-04-30	-6	Pre	9	5	3		17										0.76	0.24	0.24	0	0	0	0	1	0	0	0	1
780	7	2017-04-25	Tango	Tango42850	2017-04-30	-5	Pre	7	2			9
781	7	2017-04-26	Tango	Tango42851	2017-04-30	-4	Pre	2				2										0.88	0.12	0.12	0	0	0	0	1	0	0	0	1
782	7	2017-04-27	Tango	Tango42852	2017-04-30	-3	Pre	42	15	7		64
783	7	2017-04-28	Tango	Tango42853	2017-04-30	-2	Pre	19	2	8	7	36										0.56	0.32	0.28	0.08	0.04	0.04	0	1	0	0	0	1
784	7	2017-04-29	Tango	Tango42854	2017-04-30	-1	Pre	87	44	24	4	159	0.54717	0.27673	0.150943	0.0251572
785	7	2017-04-30	Tango	Tango42855	2017-04-30	0	Post	704	148	84	23	959	0.734098	0.154327	0.0875912	0.0239833
786	7	2017-05-01	Tango	Tango42856	2017-04-30	1	Post	2307	529	283	65	3184	0.72456	0.166143	0.0888819	0.0204146	0.16	0	0.24	0.04	0.56	0.4	0.2	0.04	0.08	0.32	0.16	0	0.96	0.04	0	0	0.88
787	7	2017-05-02	Tango	Tango42857	2017-04-30	2	Post	4874	892	362	81	6209	0.78499	0.143662	0.0583025	0.0130456
788	7	2017-05-03	Tango	Tango42858	2017-04-30	3	Post	3916	705	313	100	5034	0.77791	0.140048	0.0621772	0.0198649
789	7	2017-05-04	Tango	Tango42859	2017-04-30	4	Post	4528	788	430	128	5874	0.770855	0.13415	0.0732039	0.0217909
790	7	2017-05-05	Tango	Tango42860	2017-04-30	5	Post	6018	1279	708	343	8348	0.720891	0.15321	0.0848107	0.0410877						0.04	0.04	0	0.4	0.52	0.04	0	0.16	0.84	0	0	0.52
791	7	2017-05-06	Tango	Tango42861	2017-04-30	6	Post	8397	1713	981	378	11469	0.732148	0.149359	0.0855349	0.0329584
792	7	2017-05-07	Tango	Tango42862	2017-04-30	7	Post	5408	960	598	246	7212	0.749861	0.133111	0.0829174	0.0341098
793	7	2017-05-08	Tango	Tango42863	2017-04-30	8	Post	2995	578	399	286	4258	0.703382	0.135744	0.093706	0.0671677						0.04	0.4	0.08	0.24	0.32	0.32	0	0.08	0.92	0	0	0.92
794	7	2017-05-09	Tango	Tango42864	2017-04-30	9	Post	1820	301	153	61	2335	0.779443	0.128908	0.0655246	0.0261242
795	7	2017-05-10	Tango	Tango42865	2017-04-30	10	Post	4314	466	253	70	5103	0.845385	0.0913188	0.0495787	0.0137174
796	7	2017-05-11	Tango	Tango42866	2017-04-30	11	Post	3326	363	226	101	4016	0.828187	0.0903884	0.0562749	0.0251494
797	7	2017-05-12	Tango	Tango42867	2017-04-30	12	Post	3277	333	224	91	3925	0.834904	0.0848408	0.0570701	0.0231847	0.04	0	0.04	0.08	0.84	0.08	0.28	0.04	0.28	0.36	0.24	0	0.04	0.96	0	0	0.84
798	7	2017-05-13	Tango	Tango42868	2017-04-30	13	Post	3557	486	320	139	4502	0.790093	0.107952	0.0710795	0.0308752
799	7	2017-05-14	Tango	Tango42869	2017-04-30	14	Post	1704	201	106	27	2038	0.836114	0.0986261	0.0520118	0.0132483
800	7	2017-05-17	Tango	Tango42872	2017-04-30	17	Post	3685	596	517	264	5062	0.727973	0.11774	0.102134	0.0521533
801	7	2017-05-18	Tango	Tango42873	2017-04-30	18	Post	3795	892	986	572	6245	0.607686	0.142834	0.157886	0.0915933	0.2	0	0.08	0.16	0.56	0.28	0.12	0.08	0.48	0.12	0.04	0	0.08	0.84	0.08	0	1
802	7	2017-05-19	Tango	Tango42874	2017-04-30	19	Post	3710	931	1038	658	6337	0.585451	0.146915	0.1638	0.103835
803	7	2017-05-20	Tango	Tango42875	2017-04-30	20	Post	2422	581	650	451	4104	0.590156	0.141569	0.158382	0.109893
804	7	2017-05-21	Tango	Tango42876	2017-04-30	21	Post	2690	669	573	408	4340	0.619816	0.154147	0.132028	0.0940092
805	7	2017-05-22	Tango	Tango42877	2017-04-30	22	Post	3727	1081	1218	902	6928	0.537962	0.156033	0.175808	0.130196	0.28	0	0.16	0.04	0.52	0.44	0.04	0.04	0.44	0.08	0	0	0.12	0.84	0.04	0	1
806	7	2017-05-23	Tango	Tango42878	2017-04-30	23	Post	3178	712	661	501	5052	0.629058	0.140934	0.130839	0.0991686
807	7	2017-05-24	Tango	Tango42879	2017-04-30	24	Post	3179	837	853	756	5625	0.565156	0.1488	0.151644	0.1344
808	7	2017-05-25	Tango	Tango42880	2017-04-30	25	Post	1536	573	581	550	3240	0.474074	0.176852	0.179321	0.169753
809	7	2017-05-26	Tango	Tango42881	2017-04-30	26	Post	859	310	346	309	1824	0.470943	0.169956	0.189693	0.169408	0.6	0	0.2	0.04	0.16	0.8	0	0	0.16	0.04	0	0	0.16	0.84	0	0	1
810	7	2017-05-27	Tango	Tango42882	2017-04-30	27	Post	2606	873	1031	920	5430	0.479926	0.160773	0.189871	0.169429
811	7	2017-05-28	Tango	Tango42883	2017-04-30	28	Post	2157	756	1020	732	4665	0.462379	0.162058	0.21865	0.156913
812	7	2017-05-29	Tango	Tango42884	2017-04-30	29	Post	2349	755	910	650	4664	0.503645	0.161878	0.195111	0.139365	0.56	0	0.12	0.08	0.24	0.68	0.12	0.08	0.16	0.04	0.04	0	0.04	0.96	0	0	1
813	7	2017-05-30	Tango	Tango42885	2017-04-30	30	Post	1851	689	805	485	3830	0.48329	0.179896	0.210183	0.126632
814	7	2017-05-31	Tango	Tango42886	2017-04-30	31	Post	1415	547	768	627	3357	0.421507	0.162943	0.228776	0.186774
815	7	2017-06-01	Tango	Tango42887	2017-04-30	32	Post	1493	717	805	714	3729	0.400375	0.192277	0.215876	0.191472
816	8	2017-04-26	Uniform	Uniform42851	2017-05-28	-32	Pre		1	1	1	3
817	8	2017-04-27	Uniform	Uniform42852	2017-05-28	-31	Pre	4	1	1		6
818	8	2017-04-29	Uniform	Uniform42854	2017-05-28	-29	Pre	22	12	11	2	47
819	8	2017-04-30	Uniform	Uniform42855	2017-05-28	-28	Pre	203	78	43	8	332	0.611446	0.23494	0.129518	0.0240964
820	8	2017-05-01	Uniform	Uniform42856	2017-05-28	-27	Pre	202	90	55	5	352	0.573864	0.255682	0.15625	0.0142045	0.785714	0.142857	0.0714286	0	0	1	0	0	0	0	0	0	0.928571	0	0.0714286	0	1
821	8	2017-05-02	Uniform	Uniform42857	2017-05-28	-26	Pre	737	405	216	55	1413	0.521585	0.286624	0.152866	0.0389243
822	8	2017-05-03	Uniform	Uniform42858	2017-05-28	-25	Pre	47	25	17	4	93										0.964286	0.0357143	0.0357143	0	0	0	0	0.928571	0	0.0714286	0	1
823	8	2017-05-04	Uniform	Uniform42859	2017-05-28	-24	Pre	53	23	19	3	98
824	8	2017-05-05	Uniform	Uniform42860	2017-05-28	-23	Pre	98	62	35	6	201	0.487562	0.308458	0.174129	0.0298507						0.964286	0.0357143	0.0357143	0	0	0	0	0.928571	0	0.0714286	0	1
825	8	2017-05-06	Uniform	Uniform42861	2017-05-28	-22	Pre	467	171	100	26	764	0.611257	0.223822	0.13089	0.0340314
826	8	2017-05-07	Uniform	Uniform42862	2017-05-28	-21	Pre	40	27	20	2	89
827	8	2017-05-08	Uniform	Uniform42863	2017-05-28	-20	Pre	433	269	131	10	843	0.513642	0.319098	0.155397	0.0118624						0.928571	0.0714286	0.0714286	0	0	0	0	0.928571	0	0.0714286	0	1
828	8	2017-05-09	Uniform	Uniform42864	2017-05-28	-19	Pre	4418	2176	998	150	7742	0.570654	0.281064	0.128907	0.0193748
829	8	2017-05-10	Uniform	Uniform42865	2017-05-28	-18	Pre	3242	1255	663	118	5278	0.614248	0.237779	0.125616	0.022357	0.464286	0.0714286	0.321429	0.142857	0	0.857143	0.142857	0.142857	0	0	0	0	0.928571	0	0.0714286	0	1
830	8	2017-05-11	Uniform	Uniform42866	2017-05-28	-17	Pre	6854	3065	1449	221	11589	0.591423	0.264475	0.125032	0.0190698
831	8	2017-05-12	Uniform	Uniform42867	2017-05-28	-16	Pre	6730	3604	1923	310	12567	0.53553	0.286783	0.15302	0.0246678	0.714286	0.0714286	0.178571	0.0357143	0	0.964286	0.0357143	0.0357143	0	0	0	0	0.928571	0	0.0714286	0	1
832	8	2017-05-13	Uniform	Uniform42868	2017-05-28	-15	Pre	4668	1784	938	188	7578	0.615994	0.235418	0.123779	0.0248087
833	8	2017-05-14	Uniform	Uniform42869	2017-05-28	-14	Pre	7147	2284	1365	206	11002	0.649609	0.207599	0.124068	0.0187239
834	8	2017-05-15	Uniform	Uniform42870	2017-05-28	-13	Pre	3783	1259	801	143	5986	0.631975	0.210324	0.133812	0.0238891	0.428571	0.178571	0.285714	0.107143	0	0.892857	0.107143	0.107143	0	0	0	0	0.928571	0	0.0714286	0	1
835	8	2017-05-16	Uniform	Uniform42871	2017-05-28	-12	Pre	5515	1996	1184	204	8899	0.619733	0.224295	0.133049	0.0229239
836	8	2017-05-17	Uniform	Uniform42872	2017-05-28	-11	Pre	2996	1216	755	132	5099	0.587566	0.238478	0.148068	0.0258874	0.535714	0	0.357143	0.107143	0	0.892857	0.107143	0.107143	0	0	0	0	0.928571	0	0.0714286	0	1
837	8	2017-05-18	Uniform	Uniform42873	2017-05-28	-10	Pre	5576	1934	1381	293	9184	0.607143	0.210584	0.15037	0.0319033	0.678571	0	0.142857	0.178571	0	0.821429	0.178571	0.178571	0	0	0	0	0.928571	0	0.0714286	0	1
838	8	2017-05-19	Uniform	Uniform42874	2017-05-28	-9	Pre	4079	1395	852	151	6477	0.629767	0.215377	0.131542	0.0233133
839	8	2017-05-20	Uniform	Uniform42875	2017-05-28	-8	Pre	4719	1500	974	212	7405	0.637272	0.202566	0.131533	0.0286293
840	8	2017-05-21	Uniform	Uniform42876	2017-05-28	-7	Pre	4033	1256	824	195	6308	0.639347	0.199112	0.130628	0.0309131
841	8	2017-05-22	Uniform	Uniform42877	2017-05-28	-6	Pre	5156	1615	1058	216	8045	0.640895	0.200746	0.13151	0.026849	0.5	0	0.178571	0.142857	0.178571	0.678571	0.178571	0.142857	0.0357143	0.107143	0.0357143	0	0.892857	0.0357143	0.0714286	0	1
842	8	2017-05-23	Uniform	Uniform42878	2017-05-28	-5	Pre	2740	943	628	232	4543	0.603126	0.207572	0.138235	0.0510676
843	8	2017-05-24	Uniform	Uniform42879	2017-05-28	-4	Pre	3291	845	654	235	5025	0.654925	0.168159	0.130149	0.0467662
844	8	2017-05-25	Uniform	Uniform42880	2017-05-28	-3	Pre	2660	657	495	156	3968	0.670363	0.165575	0.124748	0.0393145
845	8	2017-05-26	Uniform	Uniform42881	2017-05-28	-2	Pre	1027	172	135	32	1366	0.75183	0.125915	0.0988287	0.0234261	0.428571	0	0.0714286	0.142857	0.357143	0.5	0.25	0.142857	0.0357143	0.214286	0.107143	0	0.75	0.178571	0.0714286	0	1
846	8	2017-05-27	Uniform	Uniform42882	2017-05-28	-1	Pre	3566	551	374	151	4642	0.768203	0.118699	0.0805687	0.0325291
847	8	2017-05-28	Uniform	Uniform42883	2017-05-28	0	Post	4595	493	290	102	5480	0.838504	0.0899635	0.0529197	0.0186131
848	8	2017-05-29	Uniform	Uniform42884	2017-05-28	1	Post	5719	650	343	100	6812	0.839548	0.0954198	0.0503523	0.01468	0.148148	0	0	0.148148	0.703704	0.148148	0.148148	0.111111	0.333333	0.37037	0.037037	0	0.185185	0.740741	0.0740741	0	0.851852
849	8	2017-05-30	Uniform	Uniform42885	2017-05-28	2	Post	4619	600	429	193	5841	0.790789	0.102722	0.0734463	0.0330423
850	8	2017-05-31	Uniform	Uniform42886	2017-05-28	3	Post	4519	557	410	139	5625	0.803378	0.0990222	0.0728889	0.0247111
851	8	2017-06-01	Uniform	Uniform42887	2017-05-28	4	Post	3877	522	416	142	4957	0.782126	0.105306	0.0839217	0.0286464
852	8	2017-06-02	Uniform	Uniform42888	2017-05-28	5	Post	4605	771	696	391	6463	0.712517	0.119294	0.10769	0.0604982	0.0416667	0	0.0833333	0.0416667	0.833333	0.125	0.166667	0.0416667	0.0416667	0.666667	0.125	0	0.0833333	0.833333	0.0833333	0	#N/A
853	8	2017-06-03	Uniform	Uniform42889	2017-05-28	6	Post	3780	715	574	383	5452	0.693324	0.131145	0.105282	0.0702494
854	8	2017-06-04	Uniform	Uniform42890	2017-05-28	7	Post	3723	645	554	352	5274	0.705916	0.122298	0.105044	0.0667425
855	8	2017-06-05	Uniform	Uniform42891	2017-05-28	8	Post	3170	719	627	394	4910	0.645621	0.146436	0.127699	0.0802444	0.0833333	0	0.0416667	0.0416667	0.833333	0.0833333	0.291667	0.0833333	0.458333	0.166667	0.208333	0	0.208333	0.708333	0.0833333	0	1
856	8	2017-06-06	Uniform	Uniform42892	2017-05-28	9	Post	3329	604	542	348	4823	0.690234	0.125233	0.112378	0.0721543
857	8	2017-06-07	Uniform	Uniform42893	2017-05-28	10	Post	2526	709	733	540	4508	0.560337	0.157276	0.1626	0.119787
858	8	2017-06-08	Uniform	Uniform42894	2017-05-28	11	Post	3312	731	755	476	5274	0.627986	0.138604	0.143155	0.0902541
859	8	2017-06-09	Uniform	Uniform42895	2017-05-28	12	Post	260	88	95	73	516	0.503876	0.170543	0.184109	0.141473	0.217391	0	0.0869565	0.0869565	0.608696	0.304348	0.0869565	0.0869565	0.304348	0.304348	0	0	0.304348	0.608696	0.0869565	0	0.916667
860	8	2017-06-10	Uniform	Uniform42896	2017-05-28	13	Post	1180	285	306	210	1981	0.595659	0.143867	0.154467	0.106007
861	8	2017-06-11	Uniform	Uniform42897	2017-05-28	14	Post	1335	409	428	271	2443	0.546459	0.167417	0.175194	0.110929
862	8	2017-06-12	Uniform	Uniform42898	2017-05-28	15	Post	1378	435	507	387	2707	0.509051	0.160694	0.187292	0.142963	0.26087	0	0.0434783	0.0869565	0.608696	0.304348	0.130435	0.0869565	0.434783	0.130435	0.0434783	0	0.217391	0.695652	0.0869565	0	1
863	8	2017-06-13	Uniform	Uniform42899	2017-05-28	16	Post	1035	342	459	421	2257	0.458573	0.151529	0.203367	0.186531
864	8	2017-06-14	Uniform	Uniform42900	2017-05-28	17	Post	813	357	432	486	2088	0.389368	0.170977	0.206897	0.232759
865	8	2017-06-15	Uniform	Uniform42901	2017-05-28	18	Post	1292	416	605	527	2840	0.45493	0.146479	0.213028	0.185563
866	8	2017-04-26	Victor	Victor42851	2017-05-14	-18	Pre	45	19	18	4	86
867	8	2017-04-27	Victor	Victor42852	2017-05-14	-17	Pre	48	17	14	3	82
868	8	2017-04-28	Victor	Victor42853	2017-05-14	-16	Pre	152	51	26	7	236	0.644068	0.216102	0.110169	0.029661
869	8	2017-04-29	Victor	Victor42854	2017-05-14	-15	Pre	322	219	204	59	804	0.400498	0.272388	0.253731	0.0733831
870	8	2017-04-30	Victor	Victor42855	2017-05-14	-14	Pre	973	338	248	71	1630	0.596933	0.207362	0.152147	0.0435583
871	8	2017-05-01	Victor	Victor42856	2017-05-14	-13	Pre	751	427	262	78	1518	0.49473	0.281291	0.172596	0.0513834	0.724138	0.137931	0.103448	0	0.0344828	0.965517	0	0	0.0344828	0	0	0	0.965517	0	0.0344828	0	1
872	8	2017-05-02	Victor	Victor42857	2017-05-14	-12	Pre	218	116	79	22	435	0.501149	0.266667	0.181609	0.0505747
873	8	2017-05-03	Victor	Victor42858	2017-05-14	-11	Pre	172	66	52	25	315	0.546032	0.209524	0.165079	0.0793651						1	0	0	0	0	0	0	0.965517	0	0.0344828	0	1
874	8	2017-05-04	Victor	Victor42859	2017-05-14	-10	Pre	307	241	235	68	851	0.360752	0.283196	0.276146	0.079906
875	8	2017-05-05	Victor	Victor42860	2017-05-14	-9	Pre	70	33	15	9	127	0.551181	0.259843	0.11811	0.0708661						0.965517	0.0344828	0.0344828	0	0	0	0	0.965517	0	0.0344828	0	1
876	8	2017-05-06	Victor	Victor42861	2017-05-14	-8	Pre	609	420	315	101	1445	0.421453	0.290657	0.217993	0.0698962
877	8	2017-05-07	Victor	Victor42862	2017-05-14	-7	Pre	523	331	270	109	1233	0.424169	0.268451	0.218978	0.0884023
878	8	2017-05-08	Victor	Victor42863	2017-05-14	-6	Pre	926	447	348	121	1842	0.502714	0.242671	0.188925	0.0656895						0.965517	0.0344828	0.0344828	0	0	0	0	0.965517	0	0.0344828	0	1
879	8	2017-05-09	Victor	Victor42864	2017-05-14	-5	Pre	5717	2145	1286	250	9398	0.608321	0.22824	0.136838	0.0266014
880	8	2017-05-10	Victor	Victor42865	2017-05-14	-4	Pre	3672	1653	966	186	6477	0.566929	0.255211	0.149143	0.028717	0.37931	0.0344828	0.344828	0.206897	0.0344828	0.758621	0.206897	0.206897	0.0344828	0	0	0	0.965517	0	0.0344828	0	1
881	8	2017-05-11	Victor	Victor42866	2017-05-14	-3	Pre	5573	2847	1845	319	10584	0.52655	0.268991	0.17432	0.0301398
882	8	2017-05-12	Victor	Victor42867	2017-05-14	-2	Pre	5797	2821	1809	320	10747	0.539406	0.262492	0.168326	0.0297758	0.517241	0.0344828	0.310345	0.0689655	0.0689655	0.862069	0.0689655	0.0689655	0	0.0689655	0	0	0.965517	0	0.0344828	0	1
883	8	2017-05-13	Victor	Victor42868	2017-05-14	-1	Pre	7086	1502	861	187	9636	0.735367	0.155874	0.0893524	0.0194064
884	8	2017-05-14	Victor	Victor42869	2017-05-14	0	Post	8516	886	351	79	9832	0.866151	0.0901139	0.0356998	0.00803499
885	8	2017-05-15	Victor	Victor42870	2017-05-14	1	Post	12031	824	241	41	13137	0.91581	0.0627236	0.0183451	0.00312096	0.103448	0.0344828	0.0344828	0.137931	0.689655	0.172414	0.275862	0.137931	0.137931	0.413793	0.0689655	0.0689655	0.862069	0.137931	0	0	0.862069
886	8	2017-05-16	Victor	Victor42871	2017-05-14	2	Post	10569	855	272	47	11743	0.900026	0.0728093	0.0231627	0.00400238
887	8	2017-05-17	Victor	Victor42872	2017-05-14	3	Post	9786	512	198	46	10542	0.928287	0.0485676	0.018782	0.0043635
888	8	2017-05-18	Victor	Victor42873	2017-05-14	4	Post	2331	122	50	7	2510	0.928685	0.0486056	0.0199203	0.00278884	0.0344828	0	0	0	0.965517	0.0344828	0.0344828	0	0.310345	0.62069	0.0344828	0	0.448276	0.517241	0.0344828	0	0.793103
889	8	2017-05-19	Victor	Victor42874	2017-05-14	5	Post	1182	112	82	30	1406	0.840683	0.0796586	0.0583215	0.0213371
890	8	2017-05-20	Victor	Victor42875	2017-05-14	6	Post	4594	791	290	116	5791	0.7933	0.136591	0.0500777	0.0200311
891	8	2017-05-21	Victor	Victor42876	2017-05-14	7	Post	11527	1568	712	326	14133	0.815609	0.110946	0.0503785	0.0230666
892	8	2017-05-22	Victor	Victor42877	2017-05-14	8	Post	10330	1900	818	368	13416	0.769976	0.141622	0.060972	0.0274299	0.25	0	0.0714286	0.0357143	0.642857	0.321429	0.0357143	0	0.178571	0.464286	0.0357143	0	0.428571	0.535714	0.0357143	0	0.928571
893	8	2017-05-23	Victor	Victor42878	2017-05-14	9	Post	2707	534	201	52	3494	0.774757	0.152833	0.0575272	0.0148827
894	8	2017-05-24	Victor	Victor42879	2017-05-14	10	Post	3571	386	184	64	4205	0.849227	0.0917955	0.0437574	0.01522
895	8	2017-05-25	Victor	Victor42880	2017-05-14	11	Post	2818	237	116	40	3211	0.877608	0.0738088	0.0361258	0.0124572
896	8	2017-05-26	Victor	Victor42881	2017-05-14	12	Post	1803	172	89	19	2083	0.865578	0.0825732	0.0427268	0.00912146	0.25	0	0	0	0.75	0.275862	0.0344828	0	0.275862	0.413793	0.0344828	0	0.285714	0.678571	0.0357143	0	0.964286
897	8	2017-05-27	Victor	Victor42882	2017-05-14	13	Post	5213	430	191	67	5901	0.88341	0.072869	0.0323674	0.011354
898	8	2017-05-28	Victor	Victor42883	2017-05-14	14	Post	5426	469	225	62	6182	0.877709	0.0758654	0.036396	0.0100291
899	8	2017-05-29	Victor	Victor42884	2017-05-14	15	Post	6560	487	233	98	7378	0.88913	0.066007	0.0315804	0.0132827	0.0689655	0	0	0.172414	0.758621	0.0689655	0.137931	0.137931	0.448276	0.344828	0	0	0.178571	0.785714	0.0357143	0	0.928571
900	8	2017-05-30	Victor	Victor42885	2017-05-14	16	Post	4492	392	217	68	5169	0.869027	0.0758367	0.041981	0.0131553
901	8	2017-05-31	Victor	Victor42886	2017-05-14	17	Post	5893	564	263	130	6850	0.860292	0.0823358	0.0383942	0.0189781
902	8	2017-06-01	Victor	Victor42887	2017-05-14	18	Post	5824	575	343	123	6865	0.848361	0.0837582	0.0499636	0.017917
903	8	2017-06-02	Victor	Victor42888	2017-05-14	19	Post	5108	600	364	150	6222	0.820958	0.096432	0.0585021	0.024108	0.0714286	0	0.0357143	0.0357143	0.857143	0.107143	0.142857	0.0357143	0.357143	0.392857	0.107143	0	0.107143	0.857143	0.0357143	0
904	8	2017-06-03	Victor	Victor42889	2017-05-14	20	Post	4249	443	270	81	5043	0.842554	0.0878445	0.0535396	0.0160619
905	8	2017-06-04	Victor	Victor42890	2017-05-14	21	Post	4316	527	313	110	5266	0.819597	0.100076	0.0594379	0.0208887
906	8	2017-06-05	Victor	Victor42891	2017-05-14	22	Post	3665	484	390	210	4749	0.771741	0.101916	0.0821226	0.0442198	0.107143	0	0.0714286	0.0714286	0.75	0.178571	0.178571	0.0357143	0.428571	0.214286	0.142857	0	0	0.964286	0.0357143	0	0.964286
907	8	2017-06-06	Victor	Victor42892	2017-05-14	23	Post	3937	466	335	181	4919	0.800366	0.0947347	0.0681033	0.0367961
908	8	2017-06-07	Victor	Victor42893	2017-05-14	24	Post	3665	451	377	193	4686	0.782117	0.0962441	0.0804524	0.0411865
909	8	2017-06-08	Victor	Victor42894	2017-05-14	25	Post	3608	529	452	223	4812	0.749792	0.109933	0.0939318	0.0463425
910	8	2017-06-09	Victor	Victor42895	2017-05-14	26	Post	370	81	74	42	567	0.652557	0.142857	0.130511	0.0740741	0.384615	0	0.115385	0.0769231	0.423077	0.5	0.115385	0.0769231	0.115385	0.269231	0.0384615	0	0.115385	0.846154	0.0384615	0	0.928571
911	8	2017-06-10	Victor	Victor42896	2017-05-14	27	Post	1823	242	173	87	2325	0.784086	0.104086	0.0744086	0.0374194
912	8	2017-06-11	Victor	Victor42897	2017-05-14	28	Post	1364	235	206	110	1915	0.712272	0.122715	0.107572	0.0574413
913	8	2017-06-12	Victor	Victor42898	2017-05-14	29	Post	835	146	181	80	1242	0.672303	0.117552	0.145733	0.0644122	0.0384615	0	0.153846	0.115385	0.692308	0.192308	0.153846	0.115385	0.461538	0.192308	0.0384615	0	0.115385	0.846154	0.0384615	0	1
914	8	2017-06-13	Victor	Victor42899	2017-05-14	30	Post	1199	268	245	140	1852	0.647408	0.144708	0.132289	0.075594
915	8	2017-06-14	Victor	Victor42900	2017-05-14	31	Post	1025	184	215	158	1582	0.647914	0.116308	0.135904	0.0998736
916	8	2017-06-15	Victor	Victor42901	2017-05-14	32	Post	826	192	179	152	1349	0.612305	0.142328	0.132691	0.112676
917	8	2017-04-26	Whisky	Whisky42851	C	C	C	5	5	3	1	14
918	8	2017-04-27	Whisky	Whisky42852	C	C	C	18	12	19	6	55
919	8	2017-04-28	Whisky	Whisky42853	C	C	C	15	12	8	1	36
920	8	2017-04-29	Whisky	Whisky42854	C	C	C	10	7	6		23
921	8	2017-04-30	Whisky	Whisky42855	C	C	C	17	15	7	4	43
922	8	2017-05-01	Whisky	Whisky42856	C	C	C	44	15	13	3	75					0.931034	0.0689655	0	0	0	1	0	0	0	0	0	0	0.862069	0.0344828	0.103448	0	1
923	8	2017-05-02	Whisky	Whisky42857	C	C	C	36	26	15	11	88
924	8	2017-05-03	Whisky	Whisky42858	C	C	C	77	70	71	24	242	0.318182	0.289256	0.293388	0.0991736						1	0	0	0	0	0	0	0.862069	0.0344828	0.103448	0	1
925	8	2017-05-04	Whisky	Whisky42859	C	C	C	133	71	49	20	273	0.487179	0.260073	0.179487	0.0732601
926	8	2017-05-05	Whisky	Whisky42860	C	C	C	34	15	13	4	66										0.965517	0.0344828	0.0344828	0	0	0	0	0.793103	0.103448	0.103448	0	1
927	8	2017-05-06	Whisky	Whisky42861	C	C	C	2	1	5	1	9
928	8	2017-05-07	Whisky	Whisky42862	C	C	C	125	89	69	15	298	0.419463	0.298658	0.231544	0.0503356
929	8	2017-05-08	Whisky	Whisky42863	C	C	C	378	165	95	12	650	0.581538	0.253846	0.146154	0.0184615						0.931034	0.0689655	0.0689655	0	0	0	0	0.862069	0	0.137931	0	1
930	8	2017-05-09	Whisky	Whisky42864	C	C	C	7659	2907	1249	162	11977	0.639476	0.242715	0.104283	0.0135259
931	8	2017-05-10	Whisky	Whisky42865	C	C	C	4430	1808	745	62	7045	0.628815	0.256636	0.105749	0.00880057	0.758621	0.0344828	0.0689655	0.137931	0	0.862069	0.137931	0.137931	0	0	0	0	0.896552	0	0.103448	0	1
932	8	2017-05-11	Whisky	Whisky42866	C	C	C	5598	2274	984	117	8973	0.623872	0.253427	0.109662	0.0130391
933	8	2017-05-12	Whisky	Whisky42867	C	C	C	3719	1426	702	89	5936	0.626516	0.240229	0.118261	0.0149933	0.827586	0.0689655	0.0689655	0.0344828	0	0.931034	0.0344828	0.0344828	0	0.0344828	0	0	0.896552	0.0344828	0.0689655	0	1
934	8	2017-05-13	Whisky	Whisky42868	C	C	C	3219	1128	517	66	4930	0.652941	0.228803	0.104868	0.0133874
935	8	2017-05-14	Whisky	Whisky42869	C	C	C	5990	1892	1116	228	9226	0.649252	0.205073	0.120962	0.0247128
936	8	2017-05-15	Whisky	Whisky42870	C	C	C	8291	2763	1759	316	13129	0.631503	0.21045	0.133978	0.0240689	0.724138	0.0344828	0.137931	0.0689655	0.0344828	0.896552	0.0689655	0.0689655	0	0.0344828	0	0	0.862069	0.0344828	0.103448	0	1
937	8	2017-05-16	Whisky	Whisky42871	C	C	C	10003	3619	2071	441	16134	0.619995	0.224309	0.128362	0.0273336
938	8	2017-05-17	Whisky	Whisky42872	C	C	C	7137	2081	1171	212	10601	0.673238	0.196302	0.110461	0.0199981	0.482759	0.0689655	0.275862	0.0689655	0.103448	0.827586	0.0689655	0.0689655	0.0344828	0.0689655	0	0	0.862069	0.0344828	0.103448	0	1
939	8	2017-05-18	Whisky	Whisky42873	C	C	C	7239	2096	1309	309	10953	0.660915	0.191363	0.119511	0.0282114	0.655172	0.0689655	0.103448	0.172414	0	0.827586	0.137931	0.137931	0.0344828	0	0	0	0.896552	0	0.103448	0	1
940	8	2017-05-19	Whisky	Whisky42874	C	C	C	6759	1916	1144	291	10110	0.668546	0.189515	0.113155	0.0287834
941	8	2017-05-20	Whisky	Whisky42875	C	C	C	6245	2366	1563	375	10549	0.591999	0.224287	0.148166	0.0355484
942	8	2017-05-21	Whisky	Whisky42876	C	C	C	9699	3396	2236	590	15921	0.609195	0.213303	0.140443	0.037058
943	8	2017-05-22	Whisky	Whisky42877	C	C	C	12297	4248	2962	864	20371	0.603652	0.208532	0.145403	0.0424132	0.724138	0	0.172414	0.0689655	0.0344828	0.896552	0.0689655	0.0689655	0	0.0344828	0	0	0.758621	0.137931	0.103448	0	1
944	8	2017-05-23	Whisky	Whisky42878	C	C	C	2751	907	550	138	4346	0.632996	0.208698	0.126553	0.0317533
945	8	2017-05-24	Whisky	Whisky42879	C	C	C	4955	1277	1028	282	7542	0.656988	0.169318	0.136303	0.0373906
946	8	2017-05-25	Whisky	Whisky42880	C	C	C	2884	703	550	208	4345	0.663751	0.161795	0.126582	0.0478711
947	8	2017-05-26	Whisky	Whisky42881	C	C	C	1375	489	418	117	2399	0.573155	0.203835	0.174239	0.0487703	0.344828	0	0.275862	0.275862	0.103448	0.62069	0.275862	0.275862	0.0689655	0.0344828	0	0	0.793103	0.103448	0.103448	0	1
948	8	2017-05-27	Whisky	Whisky42882	C	C	C	3973	960	698	238	5869	0.676947	0.163571	0.11893	0.0405521
949	8	2017-05-28	Whisky	Whisky42883	C	C	C	4102	1030	825	257	6214	0.660122	0.165755	0.132765	0.0413582
950	8	2017-05-29	Whisky	Whisky42884	C	C	C	4495	1107	1008	473	7083	0.634618	0.15629	0.142313	0.0667796	0.724138	0	0.0344828	0.0689655	0.172414	0.758621	0.0689655	0.0689655	0.0689655	0.103448	0	0	0.655172	0.206897	0.137931	0	0.965517
951	8	2017-05-30	Whisky	Whisky42885	C	C	C	3869	1101	1074	408	6452	0.599659	0.170645	0.16646	0.0632362
952	8	2017-05-31	Whisky	Whisky42886	C	C	C	2718	734	622	237	4311	0.63048	0.170262	0.144282	0.0549756
953	8	2017-06-01	Whisky	Whisky42887	C	C	C	2904	794	705	287	4690	0.61919	0.169296	0.15032	0.061194
954	8	2017-06-02	Whisky	Whisky42888	C	C	C	2631	934	937	419	4921	0.534647	0.189799	0.190408	0.0851453	0.310345	0	0.206897	0.0689655	0.413793	0.517241	0.0344828	0.0344828	0.344828	0.103448	0	0	0.517241	0.37931	0.103448	0
955	8	2017-06-03	Whisky	Whisky42889	C	C	C	2816	821	714	304	4655	0.604941	0.176369	0.153383	0.0653061
956	8	2017-06-04	Whisky	Whisky42890	C	C	C	2264	630	621	244	3759	0.602288	0.167598	0.165204	0.0649109
957	8	2017-06-05	Whisky	Whisky42891	C	C	C	2447	863	949	428	4687	0.522082	0.184126	0.202475	0.0913164	0.241379	0	0.0344828	0.448276	0.275862	0.275862	0.344828	0.344828	0.310345	0.0689655	0	0	0.689655	0.206897	0.103448	0	1
958	8	2017-06-06	Whisky	Whisky42892	C	C	C	2390	918	1010	478	4796	0.498332	0.19141	0.210592	0.0996664
959	8	2017-06-07	Whisky	Whisky42893	C	C	C	2140	792	828	353	4113	0.520301	0.19256	0.201313	0.0858254
960	8	2017-06-08	Whisky	Whisky42894	C	C	C	3043	836	773	469	5121	0.59422	0.163249	0.150947	0.0915837
961	8	2017-06-09	Whisky	Whisky42895	C	C	C	359	113	109	64	645	0.556589	0.175194	0.168992	0.0992248	0.275862	0	0.275862	0.241379	0.206897	0.551724	0.206897	0.206897	0.172414	0.0689655	0	0	0.689655	0.206897	0.103448	0	1
962	8	2017-06-10	Whisky	Whisky42896	C	C	C	1763	565	598	328	3254	0.541795	0.173632	0.183774	0.100799
963	8	2017-06-11	Whisky	Whisky42897	C	C	C	1899	616	618	353	3486	0.54475	0.176707	0.177281	0.101262
964	8	2017-06-12	Whisky	Whisky42898	C	C	C	1314	404	441	208	2367	0.555133	0.17068	0.186312	0.0878749	0.413793	0	0.206897	0.0344828	0.344828	0.62069	0.103448	0.0344828	0.275862	0	0.0689655	0	0.62069	0.275862	0.103448	0	1
965	8	2017-06-13	Whisky	Whisky42899	C	C	C	486	176	173	123	958	0.507307	0.183716	0.180585	0.128392
966	8	2017-06-14	Whisky	Whisky42900	C	C	C	536	84	143	101	864	0.62037	0.0972222	0.165509	0.116898
967	8	2017-06-15	Whisky	Whisky42901	C	C	C	466	132	201	164	963	0.483904	0.137072	0.208723	0.170301

## Sheet: Totals calc
Sort	Days of data	Date	Days of data	Group	GroupDate	Outbreak	DaysPostOutbreak	PreOrPostOutbreak	Batch	3D 0	3D 1	3D 2	3D 3	3D Grand Total	3D Prp0	3D Prp1	3D Prp2	3D Prp3	DamPr0	DamPr1	DamPr2	DamPr3	DamPr4	FrshPr0	FrshPr145	FrshPr1	FrshPr2	FrshPr3	FrshPr4	FrshPr5	LenPr0	LenPr1	LenPr2	LenPr3	SwellPr0
1		2016-11-12		Alpha	Alpha42686	2016-11-30	-18	Pre	1	10	7	13	5	35
2		2016-11-13		Alpha	Alpha42687	2016-11-30	-17	Pre	1	1	2		2	5
3		2016-11-14		Alpha	Alpha42688	2016-11-30	-16	Pre	1	14	20	3	1	38					0.965517	0	0.0344828	0	0	1	0	0	0	0	0	0	1	0	0	0	1
4		2016-11-15		Alpha	Alpha42689	2016-11-30	-15	Pre	1	3	1	2	1	7
5		2016-11-21		Alpha	Alpha42695	2016-11-30	-9	Pre	1	124	126	156	36	442	0.280543	0.285068	0.352941	0.081448	0.931034	0	0	0.0689655	0	0.931034	0.0344828	0.0344828	0	0.0344828	0	0	1	0	0	0	0.965517
6		2016-11-22		Alpha	Alpha42696	2016-11-30	-8	Pre	1	100	96	112	48	356	0.280899	0.269663	0.314607	0.134831
7		2016-11-23		Alpha	Alpha42697	2016-11-30	-7	Pre	1	107	91	105	46	349	0.30659	0.260745	0.30086	0.131805	0.793103	0.0344828	0.137931	0.0344828	0	0.965517	0.0344828	0.0344828	0	0	0	0	0.965517	0.0344828	0	0	1
8		2016-11-24		Alpha	Alpha42698	2016-11-30	-6	Pre	1	91	104	152	49	396	0.229798	0.262626	0.383838	0.123737
9		2016-11-25		Alpha	Alpha42699	2016-11-30	-5	Pre	1	133	130	176	58	497	0.267606	0.261569	0.354125	0.1167	0.827586	0.0689655	0.0344828	0.0689655	0	0.931034	0.0344828	0.0344828	0.0344828	0	0	0	1	0	0	0	1
10		2016-11-26		Alpha	Alpha42700	2016-11-30	-4	Pre	1	128	130	170	87	515	0.248544	0.252427	0.330097	0.168932
11		2016-11-27		Alpha	Alpha42701	2016-11-30	-3	Pre	1	82	79	93	34	288	0.284722	0.274306	0.322917	0.118056
12		2016-11-28		Alpha	Alpha42702	2016-11-30	-2	Pre	1	80	82	104	42	308	0.25974	0.266234	0.337662	0.136364	0.793103	0.137931	0.0689655	0	0	1	0	0	0	0	0	0	1	0	0	0	1
13		2016-11-29		Alpha	Alpha42703	2016-11-30	-1	Pre	1	69	80	97	59	305	0.22623	0.262295	0.318033	0.193443
14		2016-11-30		Alpha	Alpha42704	2016-11-30	0	Post	1	67	55	86	59	267	0.250936	0.205993	0.322097	0.220974	0.655172	0.0689655	0.172414	0.0689655	0.0344828	0.896552	0.0344828	0.0344828	0.0344828	0.0344828	0	0	1	0	0	0	1
15		2016-12-01		Alpha	Alpha42705	2016-11-30	1	Post	1	27	15	22	24	88
16		2016-12-02		Alpha	Alpha42706	2016-11-30	2	Post	1	9	6	13	6	34					0.586207	0.103448	0.206897	0.0689655	0.0344828	0.724138	0.137931	0.103448	0.103448	0.0344828	0.0344828	0	1	0	0	0	0.965517
17		2016-12-03		Alpha	Alpha42707	2016-11-30	3	Post	1	14	8	10	14	46
18		2016-12-04		Alpha	Alpha42708	2016-11-30	4	Post	1	13	2	3	1	19
19		2016-12-07		Alpha	Alpha42711	2016-11-30	7	Post	1	1038	488	327	114	1967	0.527707	0.248094	0.166243	0.0579563	0.413793	0	0.103448	0.172414	0.310345	0.517241	0.172414	0.0344828	0.241379	0.0689655	0.137931	0	0.965517	0.0344828	0	0	0.758621
20		2016-12-08		Alpha	Alpha42712	2016-11-30	8	Post	1	1182	744	402	151	2479	0.476805	0.300121	0.162162	0.0609117
21		2016-12-09		Alpha	Alpha42713	2016-11-30	9	Post	1	2	1	2		5					0.37931	0.0689655	0.137931	0.0689655	0.344828	0.586207	0.0689655	0.0344828	0.172414	0.172414	0.0344828	0	0.862069	0.137931	0	0	0.931034
22		2016-12-10		Alpha	Alpha42714	2016-11-30	10	Post	1	56	34	56	44	190	0.294737	0.178947	0.294737	0.231579
23		2016-12-14		Alpha	Alpha42718	2016-11-30	14	Post	1	117	35	35	53	240	0.4875	0.145833	0.145833	0.220833	0.517241	0	0.103448	0.0689655	0.310345	0.551724	0.137931	0.103448	0.103448	0.206897	0.0344828	0	0.758621	0.206897	0.0344828	0	0.931034
24		2016-12-17		Alpha	Alpha42721	2016-11-30	17	Post	1	1845	578	510	458	3391	0.544087	0.170451	0.150398	0.135063
25		2016-12-18		Alpha	Alpha42722	2016-11-30	18	Post	1	3256	1212	1183	931	6582	0.494682	0.184139	0.179733	0.141446
26		2016-12-19		Alpha	Alpha42723	2016-11-30	19	Post	1	1471	543	532	389	2935	0.501193	0.185009	0.181261	0.132538	0.517241	0	0.0689655	0.0689655	0.344828	0.586207	0.137931	0.0689655	0.103448	0.172414	0.0689655	0	0.758621	0.206897	0.0344828	0	1
27		2016-12-20		Alpha	Alpha42724	2016-11-30	20	Post	1	401	186	174	136	897	0.447046	0.207358	0.19398	0.151616
28		2016-12-21		Alpha	Alpha42725	2016-11-30	21	Post	1	401	165	143	123	832	0.481971	0.198317	0.171875	0.147837	0.482759	0	0.0344828	0.137931	0.344828	0.517241	0.206897	0.137931	0.0689655	0.206897	0.0689655	0	0.827586	0.137931	0.0344828	0	1
29		2016-12-22		Alpha	Alpha42726	2016-11-30	22	Post	1	453	243	196	211	1103	0.410698	0.220308	0.177697	0.191296
30		2016-12-23		Alpha	Alpha42727	2016-11-30	23	Post	1	183	99	96	90	468	0.391026	0.211538	0.205128	0.192308	0.689655	0	0	0.0344828	0.275862	0.689655	0.103448	0.0344828	0.172414	0.0344828	0.0689655	0	0.827586	0.172414	0	0	1
31		2016-12-24		Alpha	Alpha42728	2016-11-30	24	Post	1		2	6	4	12
32		2016-12-25		Alpha	Alpha42729	2016-11-30	25	Post	1	968	510	428	419	2325	0.416344	0.219355	0.184086	0.180215
33		2016-12-26		Alpha	Alpha42730	2016-11-30	26	Post	1	1835	1168	1016	968	4987	0.367957	0.234209	0.20373	0.194105
34		2016-12-27		Alpha	Alpha42731	2016-11-30	27	Post	1	1723	948	835	927	4433	0.388676	0.213851	0.18836	0.209113	0.517241	0	0	0.137931	0.344828	0.517241	0.172414	0.0689655	0.275862	0.0344828	0.103448	0	0.758621	0.206897	0.0344828	0	1
35	34	2016-12-28	46	Alpha	Alpha42732	2016-11-30	28	Post	1	1786	1076	945	1042	4849	0.368323	0.221901	0.194886	0.21489	0.724138	0	0	0.137931	0.137931	0.724138	0.103448	0.103448	0.137931	0.0344828	0	0	0.896552	0.103448	0	0	1
36		2016-11-11		Bravo	Bravo42685	2016-12-07	-26	Pre	1	288	169	112	26	595	0.484034	0.284034	0.188235	0.0436975
37		2016-11-12		Bravo	Bravo42686	2016-12-07	-25	Pre	1	96	136	77	16	325	0.295385	0.418462	0.236923	0.0492308
38		2016-11-13		Bravo	Bravo42687	2016-12-07	-24	Pre	1	26	23	12	7	68
39		2016-11-14		Bravo	Bravo42688	2016-12-07	-23	Pre	1	96	110	68	15	289	0.33218	0.380623	0.235294	0.0519031	0.966667	0	0.0333333	0	0	1	0	0	0	0	0	0	1	0	0	0	1
40		2016-11-15		Bravo	Bravo42689	2016-12-07	-22	Pre	1	338	325	210	54	927	0.364617	0.350593	0.226537	0.0582524
41		2016-11-16		Bravo	Bravo42690	2016-12-07	-21	Pre	1	221	277	168	30	696	0.317529	0.397989	0.241379	0.0431034	0.966667	0	0.0333333	0	0	1	0	0	0	0	0	0	1	0	0	0	0.966667
42		2016-11-17		Bravo	Bravo42691	2016-12-07	-20	Pre	1	163	191	117	27	498	0.327309	0.383534	0.23494	0.0542169
43		2016-11-18		Bravo	Bravo42692	2016-12-07	-19	Pre	1	173	299	177	63	712	0.242978	0.419944	0.248596	0.0884831	1	0	0	0	0	1	0	0	0	0	0	0	1	0	0	0	0.966667
44		2016-11-19		Bravo	Bravo42693	2016-12-07	-18	Pre	1	279	329	217	57	882	0.316327	0.373016	0.246032	0.0646259
45		2016-11-20		Bravo	Bravo42694	2016-12-07	-17	Pre	1	348	330	251	59	988	0.352227	0.334008	0.254049	0.0597166
46		2016-11-21		Bravo	Bravo42695	2016-12-07	-16	Pre	1	445	487	364	116	1412	0.315156	0.344901	0.25779	0.082153	0.9	0	0.0333333	0.0666667	0	0.933333	0	0	0	0.0666667	0	0	1	0	0	0	0.966667
47		2016-11-22		Bravo	Bravo42696	2016-12-07	-15	Pre	1	1013	822	697	208	2740	0.369708	0.3	0.25438	0.0759124
48		2016-11-23		Bravo	Bravo42697	2016-12-07	-14	Pre	1	851	643	508	183	2185	0.389474	0.294279	0.232494	0.0837529	0.833333	0.0333333	0.0333333	0.1	0	0.9	0.1	0.1	0	0	0	0	1	0	0	0	0.966667
49		2016-11-24		Bravo	Bravo42698	2016-12-07	-13	Pre	1	1042	807	656	267	2772	0.375902	0.291126	0.236652	0.0963203
50		2016-11-25		Bravo	Bravo42699	2016-12-07	-12	Pre	1	861	621	432	165	2079	0.414141	0.298701	0.207792	0.0793651	0.8	0.0333333	0.0666667	0.1	0	0.9	0	0	0.0333333	0.0666667	0	0	1	0	0	0	0.966667
51		2016-11-26		Bravo	Bravo42700	2016-12-07	-11	Pre	1	1553	1032	711	278	3574	0.434527	0.288752	0.198937	0.077784
52		2016-11-27		Bravo	Bravo42701	2016-12-07	-10	Pre	1	1283	808	554	275	2920	0.439384	0.276712	0.189726	0.0941781
53		2016-11-28		Bravo	Bravo42702	2016-12-07	-9	Pre	1	874	515	301	109	1799	0.485825	0.28627	0.167315	0.0605892	0.7	0.0333333	0.1	0.166667	0	0.833333	0.1	0.1	0.0666667	0	0	0	1	0	0	0	0.933333
54		2016-11-29		Bravo	Bravo42703	2016-12-07	-8	Pre	1	746	440	308	141	1635	0.456269	0.269113	0.188379	0.0862385
55		2016-11-30		Bravo	Bravo42704	2016-12-07	-7	Pre	1	183	38	42	19	282	0.648936	0.134752	0.148936	0.0673759	0.566667	0	0.0666667	0.2	0.166667	0.633333	0.1	0.0666667	0.133333	0.133333	0.0333333	0	0.9	0.1	0	0	0.866667
56		2016-12-01		Bravo	Bravo42705	2016-12-07	-6	Pre	1	120	45	63	53	281	0.427046	0.160142	0.224199	0.188612
57		2016-12-02		Bravo	Bravo42706	2016-12-07	-5	Pre	1	81	35	50	38	204	0.397059	0.171569	0.245098	0.186275	0.566667	0	0.0333333	0.0666667	0.333333	0.6	0.166667	0.0333333	0.2	0.0333333	0.0333333	0.1	0.866667	0.133333	0	0	0.933333
58		2016-12-03		Bravo	Bravo42707	2016-12-07	-4	Pre	1	29	25	19	18	91
59		2016-12-04		Bravo	Bravo42708	2016-12-07	-3	Pre	1	36	13	21	4	74
60		2016-12-07		Bravo	Bravo42711	2016-12-07	0	Post	1	2111	712	570	329	3722	0.567168	0.191295	0.153143	0.0883933	0.566667	0	0.133333	0	0.3	0.633333	0.2	0.0666667	0.1	0.0666667	0	0.133333	0.933333	0.0666667	0	0	0.9
61		2016-12-08		Bravo	Bravo42712	2016-12-07	1	Post	1	2407	1094	733	423	4657	0.516856	0.234915	0.157397	0.090831
62		2016-12-10		Bravo	Bravo42714	2016-12-07	3	Post	1	84	30	17	10	141	0.595745	0.212766	0.120567	0.070922
63		2016-12-14		Bravo	Bravo42718	2016-12-07	7	Post	1	40	18	10	1	69					0.7	0	0	0.133333	0.166667	0.7	0	0	0.133333	0.166667	0	0	0.9	0.1	0	0	1
64		2016-12-17		Bravo	Bravo42721	2016-12-07	10	Post	1	4549	1039	745	410	6743	0.674626	0.154086	0.110485	0.0608038
65		2016-12-18		Bravo	Bravo42722	2016-12-07	11	Post	1	4536	973	693	323	6525	0.695172	0.149119	0.106207	0.0495019
66		2016-12-19		Bravo	Bravo42723	2016-12-07	12	Post	1	2106	413	234	115	2868	0.73431	0.144003	0.08159	0.0400976	0.433333	0	0.0666667	0.166667	0.333333	0.5	0.266667	0.133333	0.1	0.133333	0.133333	0	0.866667	0.133333	0	0	0.966667
67		2016-12-20		Bravo	Bravo42724	2016-12-07	13	Post	1	627	163	85	36	911	0.688255	0.178924	0.0933041	0.039517
68		2016-12-21		Bravo	Bravo42725	2016-12-07	14	Post	1	584	151	66	29	830	0.703614	0.181928	0.0795181	0.0349398	0.233333	0	0.0333333	0.2	0.533333	0.266667	0.366667	0.133333	0.233333	0.133333	0.133333	0.1	0.866667	0.133333	0	0	0.966667
69		2016-12-22		Bravo	Bravo42726	2016-12-07	15	Post	1	634	174	79	37	924	0.686147	0.188312	0.0854978	0.0400433
70		2016-12-23		Bravo	Bravo42727	2016-12-07	16	Post	1	239	52	35	12	338	0.707101	0.153846	0.10355	0.035503	0.4	0	0	0.2	0.4	0.4	0.366667	0.1	0.133333	0.1	0.266667	0	0.966667	0.0333333	0	0	0.966667
71		2016-12-24		Bravo	Bravo42728	2016-12-07	17	Post	1	42	8	5		55
72		2016-12-25		Bravo	Bravo42729	2016-12-07	18	Post	1	1356	226	107	77	1766	0.767837	0.127973	0.0605889	0.0436014
73		2016-12-26		Bravo	Bravo42730	2016-12-07	19	Post	1	2660	499	244	145	3548	0.749718	0.140643	0.0687711	0.0408681
74		2016-12-27		Bravo	Bravo42731	2016-12-07	20	Post	1	2145	441	222	90	2898	0.740166	0.152174	0.0766046	0.0310559	0.2	0	0	0.166667	0.633333	0.2	0.466667	0.166667	0.233333	0.1	0.3	0	0.733333	0.266667	0	0	0.866667
75	39	2016-12-28	47	Bravo	Bravo42732	2016-12-07	21	Post	1	3012	589	271	103	3975	0.757736	0.148176	0.0681761	0.0259119	0.233333	0	0	0.0666667	0.7	0.233333	0.166667	0.0333333	0.3	0.3	0.133333	0	0.733333	0.266667	0	0	0.9
76		2016-11-11		Charlie	Charlie42685	C	C	C	1	37	33	5		75
77		2016-11-12		Charlie	Charlie42686	C	C	C	1	78	107	11	1	197	0.395939	0.543147	0.0558376	0.00507614
78		2016-11-13		Charlie	Charlie42687	C	C	C	1	19	35	7		61
79		2016-11-14		Charlie	Charlie42688	C	C	C	1	59	89	14		162	0.364198	0.549383	0.0864198	0	0.933333	0.0333333	0.0333333	0	0	1	0	0	0	0	0	0	0.966667	0.0333333	0	0	1
80		2016-11-15		Charlie	Charlie42689	C	C	C	1	128	131	30	1	290	0.441379	0.451724	0.103448	0.00344828
81		2016-11-16		Charlie	Charlie42690	C	C	C	1	117	159	29		305	0.383607	0.521311	0.095082	0	0.966667	0	0.0333333	0	0	1	0	0	0	0	0	0	1	0	0	0	1
82		2016-11-17		Charlie	Charlie42691	C	C	C	1	119	161	16	2	298	0.399329	0.540268	0.0536913	0.00671141
83		2016-11-18		Charlie	Charlie42692	C	C	C	1	126	168	28	1	323	0.390093	0.520124	0.0866873	0.00309598	0.966667	0	0.0333333	0	0	1	0	0	0	0	0	0	0.966667	0.0333333	0	0	1
84		2016-11-19		Charlie	Charlie42693	C	C	C	1	91	125	21	1	238	0.382353	0.52521	0.0882353	0.00420168
85		2016-11-20		Charlie	Charlie42694	C	C	C	1	158	162	44	1	365	0.432877	0.443836	0.120548	0.00273973
86		2016-11-21		Charlie	Charlie42695	C	C	C	1	156	163	33	4	356	0.438202	0.457865	0.0926966	0.011236	0.933333	0	0.0666667	0	0	1	0	0	0	0	0	0	0.966667	0.0333333	0	0	1
87		2016-11-22		Charlie	Charlie42696	C	C	C	1	267	210	62		539	0.495362	0.38961	0.115028	0
88		2016-11-23		Charlie	Charlie42697	C	C	C	1	347	342	101	10	800	0.43375	0.4275	0.12625	0.0125	0.833333	0.1	0.0333333	0.0333333	0	0.966667	0.0333333	0.0333333	0	0	0	0	0.966667	0.0333333	0	0	1
89		2016-11-24		Charlie	Charlie42698	C	C	C	1	306	279	71	5	661	0.462935	0.422088	0.107413	0.0075643
90		2016-11-25		Charlie	Charlie42699	C	C	C	1	287	280	79	8	654	0.438838	0.428135	0.120795	0.0122324	0.766667	0.0333333	0.1	0.1	0	0.9	0.1	0.1	0	0	0	0	0.966667	0.0333333	0	0	0.966667
91		2016-11-26		Charlie	Charlie42700	C	C	C	1	542	482	130	16	1170	0.463248	0.411966	0.111111	0.0136752
92		2016-11-27		Charlie	Charlie42701	C	C	C	1	507	474	110	11	1102	0.460073	0.430127	0.0998185	0.00998185
93		2016-11-28		Charlie	Charlie42702	C	C	C	1	450	340	127	17	934	0.481799	0.364026	0.135974	0.0182013	0.9	0.0666667	0.0333333	0	0	1	0	0	0	0	0	0	0.966667	0.0333333	0	0	1
94		2016-11-29		Charlie	Charlie42703	C	C	C	1	388	312	159	15	874	0.443936	0.356979	0.181922	0.0171625
95		2016-11-30		Charlie	Charlie42704	C	C	C	1	668	243	180	53	1144	0.583916	0.212413	0.157343	0.0463287	0.833333	0.0333333	0.1	0.0333333	0	0.966667	0.0333333	0.0333333	0	0	0	0	0.966667	0.0333333	0	0	0.966667
96		2016-12-01		Charlie	Charlie42705	C	C	C	1	98	70	41	6	215	0.455814	0.325581	0.190698	0.027907
97		2016-12-02		Charlie	Charlie42706	C	C	C	1	136	66	57	4	263	0.51711	0.250951	0.21673	0.0152091	0.733333	0.0666667	0.1	0.0666667	0.0333333	0.9	0.1	0.1	0	0	0	0	0.966667	0.0333333	0	0	1
98		2016-12-03		Charlie	Charlie42707	C	C	C	1	64	26	33	4	127	0.503937	0.204724	0.259843	0.0314961
99		2016-12-04		Charlie	Charlie42708	C	C	C	1	44	23	35	3	105	0.419048	0.219048	0.333333	0.0285714
100		2016-12-09		Charlie	Charlie42713	C	C	C	1			1		1					0.9	0	0.0333333	0.0333333	0.0333333	0.933333	0	0	0.0333333	0.0333333	0	0	0.966667	0.0333333	0	0	1
101		2016-12-10		Charlie	Charlie42714	C	C	C	1	54	45	24	13	136	0.397059	0.330882	0.176471	0.0955882
102		2016-12-14		Charlie	Charlie42718	C	C	C	1	21	41	9	1	72					0.9	0	0.0666667	0.0333333	0	0.966667	0	0	0.0333333	0	0	0	0.966667	0.0333333	0	0	1
103		2016-12-17		Charlie	Charlie42721	C	C	C	1	861	462	352	155	1830	0.470492	0.252459	0.19235	0.0846995
104		2016-12-18		Charlie	Charlie42722	C	C	C	1	2850	1772	1666	1054	7342	0.388178	0.241351	0.226914	0.143558
105		2016-12-19		Charlie	Charlie42723	C	C	C	1	2183	1186	1078	746	5193	0.420374	0.228384	0.207587	0.143655	0.9	0	0.0666667	0	0.0333333	0.966667	0	0	0	0.0333333	0	0	1	0	0	0	1
106		2016-12-20		Charlie	Charlie42724	C	C	C	1	585	312	236	173	1306	0.447933	0.238897	0.180704	0.132466
107		2016-12-21		Charlie	Charlie42725	C	C	C	1	543	297	239	146	1225	0.443265	0.242449	0.195102	0.119184	0.833333	0	0.0666667	0	0.1	0.9	0	0	0.0666667	0.0333333	0	0	0.966667	0.0333333	0	0	1
108		2016-12-22		Charlie	Charlie42726	C	C	C	1	487	241	225	110	1063	0.458137	0.226717	0.211665	0.103481
109		2016-12-23		Charlie	Charlie42727	C	C	C	1	203	102	59	35	399	0.508772	0.255639	0.14787	0.0877193	0.8	0	0.0666667	0.0333333	0.1	0.866667	0	0	0.0666667	0.0666667	0	0	0.966667	0.0333333	0	0	1
110		2016-12-24		Charlie	Charlie42728	C	C	C	1	1				1
111		2016-12-25		Charlie	Charlie42729	C	C	C	1	1259	668	586	388	2901	0.433988	0.230265	0.201999	0.133747
112		2016-12-26		Charlie	Charlie42730	C	C	C	1	2358	1166	930	549	5003	0.471317	0.23306	0.185888	0.109734
113		2016-12-27		Charlie	Charlie42731	C	C	C	1	1873	928	777	557	4135	0.452963	0.224426	0.187908	0.134704	0.766667	0	0.0333333	0.0333333	0.166667	0.8	0.0666667	0.0333333	0.1	0.0333333	0.0333333	0	0.966667	0.0333333	0	0	1
114	38	2016-12-28	47	Charlie	Charlie42732	C	C	C	1	2048	1055	949	707	4759	0.430343	0.221685	0.199412	0.148561	0.7	0.0666667	0.0333333	0.0666667	0.133333	0.8	0.0333333	0.0333333	0.0666667	0.1	0	0	0.966667	0.0333333	0	0	1
115		2016-11-23		Delta	Delta42697	C	C	C	2	58	29	8		95					0.933333	0.0333333	0.0333333	0	0	1	0	0	0	0	0	0	0.966667	0.0333333	0	0	1
116		2016-11-24		Delta	Delta42698	C	C	C	2	54	33	6		93
117		2016-11-25		Delta	Delta42699	C	C	C	2	541	270	27		838	0.645585	0.322196	0.0322196	0
118		2016-11-26		Delta	Delta42700	C	C	C	2	430	251	15	1	697	0.61693	0.360115	0.0215208	0.00143472
119		2016-11-27		Delta	Delta42701	C	C	C	2	246	166	12		424	0.580189	0.391509	0.0283019	0
120		2016-11-28		Delta	Delta42702	C	C	C	2	152	106	5		263	0.577947	0.403042	0.0190114	0	0.866667	0.133333	0	0	0	1	0	0	0	0	0	0	0.966667	0.0333333	0	0	1
121		2016-11-29		Delta	Delta42703	C	C	C	2	121	90	11	1	223	0.542601	0.403587	0.0493274	0.0044843
122		2016-11-30		Delta	Delta42704	C	C	C	2	9	9	2		20					0.8	0.166667	0	0.0333333	0	0.966667	0.0333333	0.0333333	0	0	0	0	0.966667	0.0333333	0	0	1
123		2016-12-01		Delta	Delta42705	C	C	C	2	33	34	11	1	79
124		2016-12-02		Delta	Delta42706	C	C	C	2	35	37	20	2	94					0.8	0.1	0.0666667	0.0333333	0	1	0	0	0	0	0	0	0.966667	0.0333333	0	0	1
125		2016-12-03		Delta	Delta42707	C	C	C	2	24	28	10	2	64
126		2016-12-04		Delta	Delta42708	C	C	C	2	16	13	4		33
127		2016-12-05		Delta	Delta42709	C	C	C	2	27	13	2	3	45					0.766667	0.0333333	0.0333333	0.166667	0	0.833333	0.0333333	0.0333333	0.133333	0	0	0	0.966667	0.0333333	0	0	1
128		2016-12-06		Delta	Delta42710	C	C	C	2	62	28	12		102	0.607843	0.27451	0.117647	0
129		2016-12-07		Delta	Delta42711	C	C	C	2	1087	689	302	51	2129	0.510568	0.323626	0.141851	0.0239549	0.8	0.0333333	0.0333333	0.133333	0	0.866667	0.133333	0.133333	0	0	0	0	0.966667	0.0333333	0	0	1
130		2016-12-08		Delta	Delta42712	C	C	C	2	998	636	245	35	1914	0.521421	0.332288	0.128004	0.0182863
131		2016-12-09		Delta	Delta42713	C	C	C	2	12	13	2		27					0.566667	0.0666667	0.2	0.1	0.0666667	0.833333	0.1	0.0666667	0.0333333	0.0333333	0.0333333	0	0.966667	0.0333333	0	0	1
132		2016-12-10		Delta	Delta42714	C	C	C	2	45	39	11	1	96
133		2016-12-14		Delta	Delta42718	C	C	C	2	67	41	21	4	133	0.503759	0.308271	0.157895	0.0300752	0.633333	0	0.1	0.233333	0.0333333	0.733333	0.266667	0.233333	0	0	0.0333333	0	0.966667	0.0333333	0	0	0.966667
134		2016-12-17		Delta	Delta42721	C	C	C	2	1656	495	232	45	2428	0.682043	0.203871	0.0955519	0.0185338
135		2016-12-18		Delta	Delta42722	C	C	C	2	2683	759	277	58	3777	0.710352	0.200953	0.0733386	0.0153561
136		2016-12-24		Delta	Delta42728	C	C	C	2	6	8	4	2	20
137		2016-12-25		Delta	Delta42729	C	C	C	2	688	258	185	112	1243	0.5535	0.207562	0.148833	0.0901046
138		2016-12-26		Delta	Delta42730	C	C	C	2	980	384	248	152	1764	0.555556	0.217687	0.14059	0.0861678
139		2016-12-27		Delta	Delta42731	C	C	C	2	992	412	275	151	1830	0.542077	0.225137	0.150273	0.0825137	0.4	0	0.0333333	0.3	0.266667	0.433333	0.333333	0.2	0.1	0.133333	0.133333	0	0.933333	0.0666667	0	0	0.966667
140		2016-12-28		Delta	Delta42732	C	C	C	2	703	364	234	133	1434	0.490237	0.253835	0.16318	0.0927476	0.433333	0	0.0333333	0.166667	0.366667	0.466667	0.133333	0.1	0.166667	0.233333	0.0333333	0	0.966667	0.0333333	0	0	0.933333
141		2016-12-29		Delta	Delta42733	C	C	C	2	1260	552	365	263	2440	0.516393	0.22623	0.14959	0.107787
142		2016-12-30		Delta	Delta42734	C	C	C	2	1202	516	396	331	2445	0.491616	0.211043	0.161963	0.135378
143		2016-12-31		Delta	Delta42735	C	C	C	2	1325	596	473	375	2769	0.478512	0.21524	0.17082	0.135428	0.4	0	0	0.166667	0.433333	0.4	0.1	0.0666667	0.333333	0.166667	0	0.0333333	0.866667	0.133333	0	0	0.933333
144		2017-01-01		Delta	Delta42736	C	C	C	2	1552	810	671	411	3444	0.450639	0.235192	0.194832	0.119338
145		2017-01-02		Delta	Delta42737	C	C	C	2	1670	763	651	490	3574	0.467264	0.213486	0.182149	0.137101	0.3	0	0.0333333	0.166667	0.5	0.333333	0.2	0.133333	0.333333	0.133333	0.0666667	0	0.866667	0.133333	0	0	0.966667
146		2017-01-03		Delta	Delta42738	C	C	C	2	1623	660	551	378	3212	0.505293	0.205479	0.171544	0.117684
147		2017-01-04		Delta	Delta42739	C	C	C	2	1639	750	598	530	3517	0.466022	0.21325	0.170031	0.150697	0.357143	0	0.0714286	0.0714286	0.5	0.433333	0.166667	0.0666667	0.2	0.2	0.1	0	0.833333	0.166667	0	0	0.933333
148		2017-01-05		Delta	Delta42740	C	C	C	2	876	385	301	195	1757	0.498577	0.219124	0.171315	0.110985
149		2017-01-06		Delta	Delta42741	C	C	C	2	466	238	153	134	991	0.470232	0.240161	0.15439	0.135217	0.333333	0	0.037037	0.037037	0.592593	0.433333	0.0333333	0.0333333	0.3	0.233333	0	0	0.866667	0.133333	0	0	0.933333
150		2017-01-07		Delta	Delta42742	C	C	C	2	635	235	170	113	1153	0.550737	0.203816	0.147441	0.0980052
151		2017-01-08		Delta	Delta42743	C	C	C	2	856	481	288	183	1808	0.473451	0.26604	0.159292	0.101217
152		2017-01-09		Delta	Delta42744	C	C	C	2	309	180	123	68	680	0.454412	0.264706	0.180882	0.1	0.407407	0.037037	0	0	0.555556	0.5	0.0333333	0	0.333333	0.133333	0.0333333	0	0.8	0.2	0	0	0.866667
153		2017-01-10		Delta	Delta42745	C	C	C	2	108	35	39	14	196	0.55102	0.178571	0.19898	0.0714286
154		2017-01-11		Delta	Delta42746	C	C	C	2	105	38	52	34	229	0.458515	0.165939	0.227074	0.148472
155		2017-01-12		Delta	Delta42747	C	C	C	2	55	35	30	31	151	0.364238	0.231788	0.198675	0.205298
156		2017-01-13		Delta	Delta42748	C	C	C	2	54	39	35	38	166	0.325301	0.23494	0.210843	0.228916	0.296296	0	0	0.148148	0.555556	0.366667	0.2	0.133333	0.2	0.233333	0.0666667	0	0.733333	0.266667	0	0	1
157		2017-01-14		Delta	Delta42749	C	C	C	2	58	21	31	26	136	0.426471	0.154412	0.227941	0.191176
158		2017-01-15		Delta	Delta42750	C	C	C	2	66	41	29	34	170	0.388235	0.241176	0.170588	0.2
159	44	2017-01-16	54	Delta	Delta42751	C	C	C	2	72	44	41	45	202	0.356436	0.217822	0.20297	0.222772	0.259259	0	0.037037	0.0740741	0.62963	0.366667	0.0666667	0.0333333	0.3	0.266667	0.0333333	0	0.433333	0.566667	0	0	0.933333
160		2016-12-16		Echo	Echo42720	2016-12-16	0	Post	2										0.2	0	0.0333333	0.2	0.566667	0.233333	0.333333	0.166667	0.133333	0.3	0.166667	0	0.833333	0.166667	0	0	0.8
161		2016-12-24		Echo	Echo42728	2016-12-16	8	Post	2	4	2	2	2	10
162		2016-12-25		Echo	Echo42729	2016-12-16	9	Post	2	941	272	193	112	1518	0.619895	0.179183	0.127141	0.0737813
163		2016-12-26		Echo	Echo42730	2016-12-16	10	Post	2	1385	455	335	216	2391	0.579256	0.190297	0.140109	0.0903388
164		2016-12-27		Echo	Echo42731	2016-12-16	11	Post	2	1145	496	367	236	2244	0.51025	0.221034	0.163547	0.105169	0.3	0	0.0666667	0.2	0.433333	0.366667	0.0333333	0.0333333	0.366667	0.233333	0	0	0.4	0.6	0	0	0.9
165		2016-12-28		Echo	Echo42732	2016-12-16	12	Post	2	968	428	345	285	2026	0.477789	0.211254	0.170286	0.140671	0.366667	0.0333333	0.0333333	0.0666667	0.5	0.433333	0.1	0.0333333	0.233333	0.233333	0.0666667	0	0.466667	0.533333	0	0	0.933333
166		2016-12-29		Echo	Echo42733	2016-12-16	13	Post	2	1263	684	518	447	2912	0.433723	0.23489	0.177885	0.153503
167		2016-12-30		Echo	Echo42734	2016-12-16	14	Post	2	1011	473	411	315	2210	0.457466	0.214027	0.185973	0.142534
168		2016-12-31		Echo	Echo42735	2016-12-16	15	Post	2	867	540	453	410	2270	0.381938	0.237885	0.199559	0.180617	0.533333	0	0.0333333	0.133333	0.3	0.566667	0.0333333	0	0.233333	0.166667	0.0333333	0	0.366667	0.633333	0	0	0.933333
169		2017-01-01		Echo	Echo42736	2016-12-16	16	Post	2	1344	908	748	652	3652	0.368018	0.248631	0.204819	0.178532
170		2017-01-02		Echo	Echo42737	2016-12-16	17	Post	2	1572	978	834	842	4226	0.371983	0.231425	0.19735	0.199243	0.6	0	0.0333333	0.133333	0.233333	0.633333	0.0666667	0.0666667	0.233333	0.0666667	0	0	0.533333	0.466667	0	0	0.933333
171		2017-01-03		Echo	Echo42738	2016-12-16	18	Post	2	1444	919	812	734	3909	0.369404	0.235098	0.207726	0.187772
172		2017-01-04		Echo	Echo42739	2016-12-16	19	Post	2	1247	812	725	676	3460	0.360405	0.234682	0.209538	0.195376	0.666667	0	0.266667	0	0.0666667	0.933333	0	0	0.0666667	0	0	0	0.4	0.6	0	0	0.966667
173		2017-01-05		Echo	Echo42740	2016-12-16	20	Post	2	908	764	641	623	2936	0.309264	0.260218	0.218324	0.212193
174		2017-01-06		Echo	Echo42741	2016-12-16	21	Post	2	693	588	548	480	2309	0.30013	0.254656	0.237332	0.207882	0.633333	0.0333333	0.133333	0	0.2	0.833333	0.0333333	0	0.1	0.0333333	0.0333333	0	0.3	0.7	0	0	0.9
175		2017-01-07		Echo	Echo42742	2016-12-16	22	Post	2	635	570	515	471	2191	0.289822	0.260155	0.235052	0.21497
176		2017-01-08		Echo	Echo42743	2016-12-16	23	Post	2	583	617	451	425	2076	0.280829	0.297206	0.217245	0.204721
177		2017-01-09		Echo	Echo42744	2016-12-16	24	Post	2	302	243	272	249	1066	0.283302	0.227955	0.255159	0.233583	0.793103	0.0344828	0.0689655	0	0.103448	0.9	0	0	0.1	0	0	0	0.333333	0.666667	0	0	1
178		2017-01-10		Echo	Echo42745	2016-12-16	25	Post	2	137	86	116	136	475	0.288421	0.181053	0.244211	0.286316
179		2017-01-11		Echo	Echo42746	2016-12-16	26	Post	2	148	112	130	153	543	0.27256	0.206262	0.239411	0.281768
180		2017-01-12		Echo	Echo42747	2016-12-16	27	Post	2	139	117	147	120	523	0.265774	0.223709	0.281071	0.229446
181		2017-01-13		Echo	Echo42748	2016-12-16	28	Post	2	195	114	139	125	573	0.340314	0.198953	0.242583	0.21815	0.851852	0	0.0740741	0	0.0740741	0.933333	0	0	0.0333333	0.0333333	0	0	0.433333	0.566667	0	0	1
182		2017-01-14		Echo	Echo42749	2016-12-16	29	Post	2	139	91	113	98	441	0.315193	0.206349	0.256236	0.222222
183		2017-01-15		Echo	Echo42750	2016-12-16	30	Post	2	105	72	95	81	353	0.29745	0.203966	0.269122	0.229462
184	24	2017-01-16	31	Echo	Echo42751	2016-12-16	31	Post	2	155	126	108	186	575	0.269565	0.21913	0.187826	0.323478	0.851852	0	0.111111	0.037037	0	0.966667	0.0333333	0.0333333	0	0	0	0	0.366667	0.633333	0	0	1
185		2016-11-23		Foxtrot	Foxtrot42697	2016-12-23	-30	Pre	2	13	6	3	1	23					0.9	0	0.0666667	0.0333333	0	0.966667	0	0	0.0333333	0	0	0	0.966667	0.0333333	0	0	0.966667
186		2016-11-24		Foxtrot	Foxtrot42698	2016-12-23	-29	Pre	2	2	4	3	1	10
187		2016-11-25		Foxtrot	Foxtrot42699	2016-12-23	-28	Pre	2	2	1	1		4
188		2016-11-26		Foxtrot	Foxtrot42700	2016-12-23	-27	Pre	2		1			1
189		2016-11-27		Foxtrot	Foxtrot42701	2016-12-23	-26	Pre	2	3	1			4
190		2016-11-29		Foxtrot	Foxtrot42703	2016-12-23	-24	Pre	2	9	7	3	1	20
191		2016-12-02		Foxtrot	Foxtrot42706	2016-12-23	-21	Pre	2		1			1					0.766667	0.133333	0.0666667	0.0333333	0	0.966667	0.0333333	0.0333333	0	0	0	0	0.966667	0.0333333	0	0	1
192		2016-12-05		Foxtrot	Foxtrot42709	2016-12-23	-18	Pre	2		1			1					0.466667	0.166667	0.2	0.166667	0	0.833333	0.0333333	0.0333333	0.133333	0	0	0	1	0	0	0	0.933333
193		2016-12-07		Foxtrot	Foxtrot42711	2016-12-23	-16	Pre	2	675	407	179	77	1338	0.504484	0.304185	0.133782	0.0575486	0.758621	0	0.103448	0.0689655	0.0689655	0.833333	0.1	0.1	0.0333333	0.0333333	0	0	1	0	0	0	1
194		2016-12-08		Foxtrot	Foxtrot42712	2016-12-23	-15	Pre	2	841	688	279	101	1909	0.440545	0.360398	0.14615	0.0529073
195		2016-12-09		Foxtrot	Foxtrot42713	2016-12-23	-14	Pre	2	1	1			2					0.517241	0.0689655	0.137931	0.206897	0.0689655	0.733333	0.133333	0.133333	0.0333333	0.1	0	0	0.966667	0.0333333	0	0	1
196		2016-12-10		Foxtrot	Foxtrot42714	2016-12-23	-13	Pre	2	50	18	8	2	78
197		2016-12-14		Foxtrot	Foxtrot42718	2016-12-23	-9	Pre	2	27	25	3		55					0.758621	0.0344828	0	0.103448	0.103448	0.8	0.2	0.1	0	0	0.0666667	0.0333333	1	0	0	0	1
198		2016-12-17		Foxtrot	Foxtrot42721	2016-12-23	-6	Pre	2	532	233	91	45	901	0.590455	0.258602	0.100999	0.0499445
199		2016-12-18		Foxtrot	Foxtrot42722	2016-12-23	-5	Pre	2	821	404	119	41	1385	0.59278	0.291697	0.0859206	0.0296029
200		2016-12-23		Foxtrot	Foxtrot42727	2016-12-23	0	Post	2										0.413793	0.0344828	0.0689655	0.206897	0.275862	0.533333	0.3	0.2	0.1	0.0666667	0.1	0	0.966667	0.0333333	0	0	1
201		2016-12-25		Foxtrot	Foxtrot42729	2016-12-23	2	Post	2	1292	258	166	98	1814	0.712238	0.142227	0.0915105	0.0540243
202		2016-12-26		Foxtrot	Foxtrot42730	2016-12-23	3	Post	2	2315	497	327	133	3272	0.707518	0.151895	0.0999389	0.0406479
203		2016-12-27		Foxtrot	Foxtrot42731	2016-12-23	4	Post	2	2228	411	229	113	2981	0.7474	0.137873	0.0768199	0.0379067	0.206897	0	0	0.206897	0.586207	0.233333	0.366667	0.166667	0.0666667	0.333333	0.133333	0.0666667	0.966667	0.0333333	0	0	0.966667
204		2016-12-28		Foxtrot	Foxtrot42732	2016-12-23	5	Post	2	2800	531	308	185	3824	0.732218	0.13886	0.0805439	0.0483787	0.103448	0	0	0.137931	0.758621	0.133333	0.233333	0.133333	0.466667	0.166667	0.1	0	0.933333	0.0666667	0	0	0.966667
205		2016-12-29		Foxtrot	Foxtrot42733	2016-12-23	6	Post	2	3361	794	443	250	4848	0.693276	0.163779	0.0913779	0.0515677
206		2016-12-30		Foxtrot	Foxtrot42734	2016-12-23	7	Post	2	3296	670	524	342	4832	0.682119	0.138659	0.108444	0.0707781
207		2016-12-31		Foxtrot	Foxtrot42735	2016-12-23	8	Post	2	2535	689	455	360	4039	0.627631	0.170587	0.112652	0.089131	0.310345	0	0	0.103448	0.586207	0.333333	0.166667	0.0333333	0.2	0.3	0.1	0.0333333	0.833333	0.166667	0	0	0.966667
208		2017-01-01		Foxtrot	Foxtrot42736	2016-12-23	9	Post	2	5224	1147	1012	763	8146	0.641296	0.140805	0.124233	0.0936656
209		2017-01-02		Foxtrot	Foxtrot42737	2016-12-23	10	Post	2	5911	1109	846	653	8519	0.693861	0.13018	0.0993074	0.0766522	0.222222	0	0	0.148148	0.62963	0.266667	0.266667	0.1	0.233333	0.233333	0.166667	0	0.9	0.1	0	0	1
210		2017-01-03		Foxtrot	Foxtrot42738	2016-12-23	11	Post	2	4551	1152	905	768	7376	0.617001	0.156182	0.122695	0.104121
211		2017-01-04		Foxtrot	Foxtrot42739	2016-12-23	12	Post	2	2963	928	636	471	4998	0.592837	0.185674	0.127251	0.0942377	0.222222	0	0.0740741	0.0740741	0.62963	0.333333	0.1	0.0333333	0.233333	0.333333	0.0666667	0	0.733333	0.266667	0	0	1
212		2017-01-05		Foxtrot	Foxtrot42740	2016-12-23	13	Post	2	3280	947	657	409	5293	0.619686	0.178916	0.124126	0.0772719
213		2017-01-06		Foxtrot	Foxtrot42741	2016-12-23	14	Post	2	2769	776	627	432	4604	0.601434	0.168549	0.136186	0.0938315	0.259259	0	0	0.037037	0.703704	0.333333	0.2	0.0333333	0.133333	0.333333	0.166667	0	0.8	0.2	0	0	0.866667
214		2017-01-07		Foxtrot	Foxtrot42742	2016-12-23	15	Post	2	2750	686	498	322	4256	0.646147	0.161184	0.117011	0.0756579
215		2017-01-08		Foxtrot	Foxtrot42743	2016-12-23	16	Post	2	3119	803	620	419	4961	0.628704	0.161863	0.124975	0.0844588
216		2017-01-09		Foxtrot	Foxtrot42744	2016-12-23	17	Post	2	988	342	290	252	1872	0.527778	0.182692	0.154915	0.134615	0.222222	0	0.0740741	0	0.703704	0.366667	0.0666667	0	0.266667	0.3	0.0666667	0	0.533333	0.466667	0	0	0.933333
217		2017-01-10		Foxtrot	Foxtrot42745	2016-12-23	18	Post	2	170	45	41	33	289	0.588235	0.155709	0.141869	0.114187
218		2017-01-11		Foxtrot	Foxtrot42746	2016-12-23	19	Post	2	165	60	49	47	321	0.514019	0.186916	0.152648	0.146417
219		2017-01-12		Foxtrot	Foxtrot42747	2016-12-23	20	Post	2	168	49	52	37	306	0.54902	0.160131	0.169935	0.120915
220		2017-01-13		Foxtrot	Foxtrot42748	2016-12-23	21	Post	2	197	78	75	35	385	0.511688	0.202597	0.194805	0.0909091	0.259259	0	0.0740741	0	0.666667	0.4	0.2	0	0.2	0.2	0.2	0	0.5	0.5	0	0	0.933333
221		2017-01-14		Foxtrot	Foxtrot42749	2016-12-23	22	Post	2	179	85	60	25	349	0.512894	0.243553	0.17192	0.0716332
222		2017-01-15		Foxtrot	Foxtrot42750	2016-12-23	23	Post	2	199	88	63	48	398	0.5	0.221106	0.158291	0.120603
223	38	2017-01-16	54	Foxtrot	Foxtrot42751	2016-12-23	24	Post	2	200	86	64	53	403	0.496278	0.2134	0.158809	0.131514	0.296296	0	0.0740741	0.037037	0.592593	0.433333	0.133333	0.0333333	0.2	0.233333	0.1	0	0.333333	0.666667	0	0	0.933333
224		2017-01-04		Golf	Golf42739	2017-02-02	-29	Pre	3	115	76	106	54	351	0.327635	0.216524	0.301994	0.153846
225		2017-01-05		Golf	Golf42740	2017-02-02	-28	Pre	3	369	231	246	226	1072	0.344216	0.215485	0.229478	0.210821
226		2017-01-06		Golf	Golf42741	2017-02-02	-27	Pre	3	570	352	384	282	1588	0.358942	0.221662	0.241814	0.177582
227		2017-01-07		Golf	Golf42742	2017-02-02	-26	Pre	3	602	458	603	397	2060	0.292233	0.22233	0.292718	0.192718
228		2017-01-08		Golf	Golf42743	2017-02-02	-25	Pre	3	569	447	657	404	2077	0.273953	0.215214	0.316322	0.194511
229		2017-01-09		Golf	Golf42744	2017-02-02	-24	Pre	3	593	474	654	389	2110	0.281043	0.224645	0.309953	0.18436	0.857143	0.107143	0.0357143	0	0	1	0	0	0	0	0	0	1	0	0	0	1
230		2017-01-10		Golf	Golf42745	2017-02-02	-23	Pre	3	567	543	638	434	2182	0.259853	0.248854	0.292392	0.1989
231		2017-01-11		Golf	Golf42746	2017-02-02	-22	Pre	3	598	484	636	347	2065	0.289588	0.234383	0.30799	0.168039	0.857143	0.107143	0	0.0357143	0	1	0	0	0	0	0	0	1	0	0	0	1
232		2017-01-12		Golf	Golf42747	2017-02-02	-21	Pre	3	342	399	512	339	1592	0.214824	0.250628	0.321608	0.21294
233		2017-01-13		Golf	Golf42748	2017-02-02	-20	Pre	3	397	435	642	341	1815	0.218733	0.239669	0.353719	0.187879	0.75	0	0.178571	0.0714286	0	0.928571	0.0714286	0.0714286	0	0	0	0	1	0	0	0	1
234		2017-01-14		Golf	Golf42749	2017-02-02	-19	Pre	3	468	510	643	371	1992	0.23494	0.256024	0.322791	0.186245
235		2017-01-15		Golf	Golf42750	2017-02-02	-18	Pre	3	368	377	480	319	1544	0.238342	0.244171	0.310881	0.206606
236		2017-01-16		Golf	Golf42751	2017-02-02	-17	Pre	3	472	417	591	375	1855	0.254447	0.224798	0.318598	0.202156	0.892857	0	0.107143	0	0	1	0	0	0	0	0	0	1	0	0	0	1
237		2017-01-17		Golf	Golf42752	2017-02-02	-16	Pre	3	633	384	470	312	1799	0.351862	0.213452	0.261256	0.17343
238		2017-01-18		Golf	Golf42753	2017-02-02	-15	Pre	3	644	380	447	340	1811	0.355605	0.209829	0.246825	0.187742	0.75	0.0357143	0.0357143	0.178571	0	0.821429	0.178571	0.178571	0	0	0	0	1	0	0	0	1
239		2017-01-19		Golf	Golf42754	2017-02-02	-14	Pre	3	657	420	534	374	1985	0.330982	0.211587	0.269018	0.188413
240		2017-01-20		Golf	Golf42755	2017-02-02	-13	Pre	3	364	231	289	245	1129	0.322409	0.204606	0.255979	0.217006	0.785714	0.0357143	0.0714286	0.107143	0	0.892857	0.107143	0.107143	0	0	0	0	1	0	0	0	1
241		2017-01-21		Golf	Golf42756	2017-02-02	-12	Pre	3	599	305	343	262	1509	0.396952	0.202121	0.227303	0.173625
242		2017-01-22		Golf	Golf42757	2017-02-02	-11	Pre	3	613	297	327	292	1529	0.400916	0.194245	0.213865	0.190974
243		2017-01-23		Golf	Golf42758	2017-02-02	-10	Pre	3	540	198	218	163	1119	0.482574	0.176944	0.194817	0.145666	0.571429	0	0.142857	0.142857	0.142857	0.714286	0.107143	0.107143	0.107143	0.0714286	0	0	1	0	0	0	1
244		2017-01-24		Golf	Golf42759	2017-02-02	-9	Pre	3	363	212	198	184	957	0.37931	0.221526	0.206897	0.192268
245		2017-01-25		Golf	Golf42760	2017-02-02	-8	Pre	3	677	220	227	206	1330	0.509023	0.165414	0.170677	0.154887	0.285714	0.0357143	0.142857	0.321429	0.214286	0.464286	0.428571	0.321429	0.0357143	0.0714286	0.107143	0	0.964286	0.0357143	0	0	1
246		2017-01-26		Golf	Golf42761	2017-02-02	-7	Pre	3	543	181	138	115	977	0.555783	0.185261	0.141249	0.117707
247		2017-01-27		Golf	Golf42762	2017-02-02	-6	Pre	3	205	81	97	65	448	0.457589	0.180804	0.216518	0.145089	0.285714	0	0.142857	0.25	0.321429	0.428571	0.285714	0.25	0.0714286	0.214286	0.0357143	0	0.964286	0.0357143	0	0	1
248		2017-01-28		Golf	Golf42763	2017-02-02	-5	Pre	3	183	76	49	23	331	0.55287	0.229607	0.148036	0.0694864
249		2017-01-29		Golf	Golf42764	2017-02-02	-4	Pre	3	341	101	99	82	623	0.547352	0.162119	0.158909	0.131621
250		2017-01-30		Golf	Golf42765	2017-02-02	-3	Pre	3	416	154	111	73	754	0.551724	0.204244	0.147215	0.096817	0.178571	0	0.0357143	0.357143	0.428571	0.214286	0.5	0.357143	0.142857	0.142857	0.142857	0	1	0	0	0	0.892857
251		2017-01-31		Golf	Golf42766	2017-02-02	-2	Pre	3	134	52	33	39	258	0.51938	0.20155	0.127907	0.151163
252		2017-02-01		Golf	Golf42767	2017-02-02	-1	Pre	3	3263	654	517	410	4844	0.673617	0.135012	0.10673	0.0846408	0.285714	0	0	0.142857	0.571429	0.285714	0.25	0.107143	0.214286	0.25	0.142857	0	0.928571	0.0714286	0	0	0.928571
253		2017-02-02		Golf	Golf42768	2017-02-02	0	Post	3	2422	351	312	325	3410	0.710264	0.102933	0.0914956	0.0953079
254		2017-02-03		Golf	Golf42769	2017-02-02	1	Post	3	1796	367	274	295	2732	0.657394	0.134334	0.100293	0.10798	0.0714286	0	0	0.0357143	0.892857	0.0714286	0.25	0.0357143	0.392857	0.285714	0.214286	0	0.714286	0.285714	0	0	0.75
255		2017-02-04		Golf	Golf42770	2017-02-02	2	Post	3	3235	487	406	316	4444	0.727948	0.109586	0.0913591	0.0711071
256		2017-02-05		Golf	Golf42771	2017-02-02	3	Post	3	870	145	101	66	1182	0.736041	0.122673	0.0854484	0.0558376
257		2017-02-06		Golf	Golf42772	2017-02-02	4	Post	3	768	127	94	62	1051	0.730733	0.120837	0.0894386	0.0589914	0.142857	0	0	0.0357143	0.821429	0.142857	0.285714	0.0357143	0.0357143	0.535714	0.25	0	0.821429	0.178571	0	0	0.928571
258		2017-02-07		Golf	Golf42773	2017-02-02	5	Post	3	669	129	81	48	927	0.721683	0.139159	0.0873786	0.0517799
259		2017-02-08		Golf	Golf42774	2017-02-02	6	Post	3	649	97	45	39	830	0.781928	0.116867	0.0542169	0.046988
260		2017-02-09		Golf	Golf42775	2017-02-02	7	Post	3	449	115	68	50	682	0.658358	0.168622	0.0997067	0.0733138
261		2017-02-10		Golf	Golf42776	2017-02-02	8	Post	3	1002	178	97	36	1313	0.763138	0.135567	0.0738766	0.0274181	0	0	0.0769231	0.0769231	0.846154	0.0714286	0.178571	0	0.107143	0.642857	0.107143	0.0714286	0.928571	0.0714286	0	0	0.928571
262		2017-02-11		Golf	Golf42777	2017-02-02	9	Post	3	405	78	59	20	562	0.720641	0.13879	0.104982	0.0355872
263		2017-02-12		Golf	Golf42778	2017-02-02	10	Post	3	488	106	86	31	711	0.686357	0.149086	0.120956	0.0436006
264		2017-02-13		Golf	Golf42779	2017-02-02	11	Post	3	872	257	144	64	1337	0.652206	0.192221	0.107704	0.0478684	0	0.04	0	0.08	0.88	0.04	0.36	0.04	0.32	0.28	0.32	0	0.52	0.48	0	0	0.96
265		2017-02-14		Golf	Golf42780	2017-02-02	12	Post	3	794	258	197	106	1355	0.585978	0.190406	0.145387	0.0782288
266		2017-02-15		Golf	Golf42781	2017-02-02	13	Post	3	326	121	84	32	563	0.579041	0.21492	0.149201	0.0568384
267		2017-02-16		Golf	Golf42782	2017-02-02	14	Post	3	239	74	54	24	391	0.611253	0.189258	0.138107	0.0613811
268		2017-02-17		Golf	Golf42783	2017-02-02	15	Post	3	310	76	45	19	450	0.688889	0.168889	0.1	0.0422222	0.08	0	0.04	0.04	0.84	0.153846	0.384615	0.0384615	0.269231	0.192308	0.346154	0	0.56	0.44	0	0	0.92
269		2017-02-18		Golf	Golf42784	2017-02-02	16	Post	3	293	80	60	32	465	0.630108	0.172043	0.129032	0.0688172
270		2017-02-19		Golf	Golf42785	2017-02-02	17	Post	3	228	96	104	58	486	0.469136	0.197531	0.213992	0.119342
271		2017-02-20		Golf	Golf42786	2017-02-02	18	Post	3	244	105	98	73	520	0.469231	0.201923	0.188462	0.140385	0.0769231	0	0	0.0384615	0.884615	0.142857	0.464286	0.0357143	0.178571	0.214286	0.428571	0	0.678571	0.321429	0	0	0.821429
272		2017-02-21		Golf	Golf42787	2017-02-02	19	Post	3	304	166	157	119	746	0.407507	0.22252	0.210456	0.159517
273	49	2017-02-22	49	Golf	Golf42788	2017-02-02	20	Post	3	550	262	181	128	1121	0.490633	0.23372	0.161463	0.114184
274		2017-01-04		Hotel	Hotel42739	2017-01-09	-5	Pre	3	91	59	35	3	188	0.484043	0.31383	0.18617	0.0159574
275		2017-01-05		Hotel	Hotel42740	2017-01-09	-4	Pre	3	275	201	108	25	609	0.45156	0.330049	0.17734	0.0410509
276		2017-01-06		Hotel	Hotel42741	2017-01-09	-3	Pre	3	875	445	329	54	1703	0.513799	0.261304	0.193188	0.0317087
277		2017-01-07		Hotel	Hotel42742	2017-01-09	-2	Pre	3	608	436	247	63	1354	0.44904	0.322009	0.182422	0.0465288
278		2017-01-08		Hotel	Hotel42743	2017-01-09	-1	Pre	3	518	324	229	32	1103	0.469628	0.293744	0.207616	0.0290118
279		2017-01-09		Hotel	Hotel42744	2017-01-09	0	Post	3	386	199	75	7	667	0.578711	0.298351	0.112444	0.0104948	0.785714	0.0714286	0	0.142857	0	0.857143	0.0714286	0.0714286	0.0714286	0	0	0	1	0	0	0	1
280		2017-01-10		Hotel	Hotel42745	2017-01-09	1	Post	3	1142	664	268	66	2140	0.533645	0.31028	0.125234	0.0308411
281		2017-01-11		Hotel	Hotel42746	2017-01-09	2	Post	3	776	394	204	28	1402	0.553495	0.281027	0.145506	0.0199715	0.428571	0.0357143	0.142857	0.107143	0.285714	0.607143	0.0714286	0.0714286	0.321429	0	0	0	0.821429	0.178571	0	0	0.785714
282		2017-01-12		Hotel	Hotel42747	2017-01-09	3	Post	3	856	416	146	34	1452	0.589532	0.286501	0.100551	0.023416
283		2017-01-13		Hotel	Hotel42748	2017-01-09	4	Post	3	890	264	116	28	1298	0.68567	0.20339	0.0893683	0.0215716	0.25	0	0.0714286	0.214286	0.464286	0.321429	0.178571	0.178571	0.428571	0.0714286	0	0	0.607143	0.392857	0	0	0.857143
284		2017-01-14		Hotel	Hotel42749	2017-01-09	5	Post	3	248	116	32	10	406	0.610837	0.285714	0.0788177	0.0246305
285		2017-01-15		Hotel	Hotel42750	2017-01-09	6	Post	3	900	502	244	60	1706	0.52755	0.294256	0.143025	0.03517
286		2017-01-16		Hotel	Hotel42751	2017-01-09	7	Post	3	882	450	312	92	1736	0.508065	0.259217	0.179724	0.0529954	0.285714	0.0357143	0	0.0714286	0.607143	0.321429	0.0714286	0.0714286	0.321429	0.285714	0	0	0.642857	0.357143	0	0	0.857143
287		2017-01-17		Hotel	Hotel42752	2017-01-09	8	Post	3	409	255	121	28	813	0.503075	0.313653	0.148831	0.0344403
288		2017-01-18		Hotel	Hotel42753	2017-01-09	9	Post	3	472	350	165	65	1052	0.448669	0.3327	0.156844	0.0617871	0.357143	0	0	0.0357143	0.607143	0.357143	0.0714286	0.0357143	0.464286	0.107143	0.0357143	0	0.535714	0.464286	0	0	0.857143
289		2017-01-19		Hotel	Hotel42754	2017-01-09	10	Post	3	671	435	288	105	1499	0.447632	0.290193	0.192128	0.0700467
290		2017-01-20		Hotel	Hotel42755	2017-01-09	11	Post	3	582	314	250	87	1233	0.472019	0.254663	0.202758	0.0705596	0.535714	0	0.0357143	0	0.428571	0.571429	0.0714286	0	0.214286	0.142857	0.0714286	0	0.464286	0.535714	0	0	0.928571
291		2017-01-21		Hotel	Hotel42756	2017-01-09	12	Post	3	504	365	267	83	1219	0.413454	0.299426	0.219032	0.0680886
292		2017-01-22		Hotel	Hotel42757	2017-01-09	13	Post	3	478	392	288	96	1254	0.38118	0.3126	0.229665	0.076555
293		2017-01-23		Hotel	Hotel42758	2017-01-09	14	Post	3	514	427	341	140	1422	0.361463	0.300281	0.239803	0.0984529	0.642857	0	0	0	0.357143	0.642857	0	0	0.214286	0.142857	0	0	0.535714	0.464286	0	0	0.928571
294		2017-01-24		Hotel	Hotel42759	2017-01-09	15	Post	3	664	434	347	144	1589	0.417873	0.273128	0.218376	0.090623
295		2017-01-25		Hotel	Hotel42760	2017-01-09	16	Post	3	433	397	376	125	1331	0.325319	0.298272	0.282494	0.0939144	0.571429	0	0.0714286	0.0714286	0.285714	0.607143	0.107143	0.107143	0.178571	0.107143	0	0	0.535714	0.464286	0	0	0.964286
296		2017-01-26		Hotel	Hotel42761	2017-01-09	17	Post	3	257	289	268	84	898	0.286192	0.321826	0.298441	0.0935412
297		2017-01-27		Hotel	Hotel42762	2017-01-09	18	Post	3	447	334	311	84	1176	0.380102	0.284014	0.264456	0.0714286	0.785714	0	0.0714286	0	0.142857	0.857143	0	0	0.0714286	0.0714286	0	0	0.428571	0.571429	0	0	1
298		2017-01-28		Hotel	Hotel42763	2017-01-09	19	Post	3	329	284	177	49	839	0.392133	0.338498	0.210965	0.0584029
299		2017-01-29		Hotel	Hotel42764	2017-01-09	20	Post	3	251	261	289	95	896	0.280134	0.291295	0.322545	0.106027
300		2017-01-30		Hotel	Hotel42765	2017-01-09	21	Post	3	618	644	640	381	2283	0.270696	0.282085	0.280333	0.166886	0.857143	0	0.0357143	0.107143	0	0.892857	0.107143	0.107143	0	0	0	0	0.607143	0.392857	0	0	1
301		2017-01-31		Hotel	Hotel42766	2017-01-09	22	Post	3	25	39	14	9	87
302		2017-02-01		Hotel	Hotel42767	2017-01-09	23	Post	3	402	207	244	66	919	0.437432	0.225245	0.265506	0.0718172
303		2017-02-02		Hotel	Hotel42768	2017-01-09	24	Post	3	401	189	232	63	885	0.453107	0.213559	0.262147	0.0711864
304		2017-02-03		Hotel	Hotel42769	2017-01-09	25	Post	3	504	275	243	79	1101	0.457766	0.249773	0.220708	0.071753	0.448276	0.103448	0.0689655	0.275862	0.103448	0.62069	0.241379	0.241379	0.103448	0.0344828	0	0	0.413793	0.586207	0	0	0.965517
305		2017-02-04		Hotel	Hotel42770	2017-01-09	26	Post	3	418	202	142	50	812	0.514778	0.248768	0.174877	0.0615764
306		2017-02-05		Hotel	Hotel42771	2017-01-09	27	Post	3	397	216	154	38	805	0.493168	0.268323	0.191304	0.047205
307		2017-02-06		Hotel	Hotel42772	2017-01-09	28	Post	3	324	203	165	58	750	0.432	0.270667	0.22	0.0773333	0.724138	0	0.0344828	0.206897	0.0344828	0.758621	0.206897	0.206897	0	0.0344828	0	0	0.448276	0.551724	0	0	1
308		2017-02-07		Hotel	Hotel42773	2017-01-09	29	Post	3	323	191	189	64	767	0.421121	0.249022	0.246415	0.083442
309		2017-02-08		Hotel	Hotel42774	2017-01-09	30	Post	3	208	162	131	41	542	0.383764	0.298893	0.241697	0.0756458
310		2017-02-09		Hotel	Hotel42775	2017-01-09	31	Post	3	224	167	147	53	591	0.379019	0.282572	0.248731	0.0896785
311		2017-02-10		Hotel	Hotel42776	2017-01-09	32	Post	3	240	144	129	64	577	0.415945	0.249567	0.22357	0.110919	0.448276	0	0.0689655	0.275862	0.206897	0.551724	0.241379	0.241379	0.137931	0.0689655	0	0	0.62069	0.37931	0	0	0.965517
312		2017-02-11		Hotel	Hotel42777	2017-01-09	33	Post	3	122	82	105	53	362	0.337017	0.226519	0.290055	0.146409
313		2017-02-12		Hotel	Hotel42778	2017-01-09	34	Post	3	67	38	46	6	157	0.426752	0.242038	0.292994	0.0382166
314		2017-02-13		Hotel	Hotel42779	2017-01-09	35	Post	3	238	128	135	37	538	0.442379	0.237918	0.250929	0.0687732	0.586207	0	0.0689655	0.275862	0.0689655	0.655172	0.206897	0.206897	0.103448	0.0344828	0	0	0.482759	0.517241	0	0	0.965517
315		2017-02-14		Hotel	Hotel42780	2017-01-09	36	Post	3	189	125	86	26	426	0.443662	0.293427	0.201878	0.0610329
316		2017-02-15		Hotel	Hotel42781	2017-01-09	37	Post	3	185	117	142	40	484	0.382231	0.241736	0.293388	0.0826446
317		2017-02-16		Hotel	Hotel42782	2017-01-09	38	Post	3	187	104	110	43	444	0.421171	0.234234	0.247748	0.0968468
318		2017-02-17		Hotel	Hotel42783	2017-01-09	39	Post	3	127	132	181	62	502	0.252988	0.262948	0.360558	0.123506	0.642857	0	0.107143	0.142857	0.107143	0.75	0.142857	0.142857	0.0714286	0.0357143	0	0	0.464286	0.535714	0	0	1
319		2017-02-18		Hotel	Hotel42784	2017-01-09	40	Post	3	143	112	117	54	426	0.335681	0.262911	0.274648	0.126761
320		2017-02-19		Hotel	Hotel42785	2017-01-09	41	Post	3	182	103	92	48	425	0.428235	0.242353	0.216471	0.112941
321		2017-02-20		Hotel	Hotel42786	2017-01-09	42	Post	3	115	106	128	45	394	0.291878	0.269036	0.324873	0.114213	0.535714	0	0.142857	0.25	0.0714286	0.678571	0.25	0.25	0.0357143	0.0357143	0	0	0.642857	0.285714	0.0357143	0.0357143	1
322		2017-02-21		Hotel	Hotel42787	2017-01-09	43	Post	3	160	131	119	41	451	0.354767	0.290466	0.263858	0.0909091
323	49	2017-02-22	49	Hotel	Hotel42788	2017-01-09	44	Post	3	81	71	75	31	258	0.313953	0.275194	0.290698	0.120155
324		2017-01-04		India	India42739	C	C	C	3	115	70	19	5	209	0.550239	0.334928	0.0909091	0.0239234
325		2017-01-05		India	India42740	C	C	C	3	14	9	8	1	32
326		2017-01-06		India	India42741	C	C	C	3	662	287	105	14	1068	0.61985	0.268727	0.0983146	0.0131086
327		2017-01-07		India	India42742	C	C	C	3	781	374	123	12	1290	0.605426	0.289922	0.0953488	0.00930233
328		2017-01-08		India	India42743	C	C	C	3	379	221	119	4	723	0.524205	0.305671	0.164592	0.0055325
329		2017-01-09		India	India42744	C	C	C	3	110	64	40	1	215	0.511628	0.297674	0.186047	0.00465116	0.928571	0.0357143	0.0357143	0	0	1	0	0	0	0	0	0	0.964286	0.0357143	0	0	1
330		2017-01-10		India	India42745	C	C	C	3	5	5	3		13
331		2017-01-11		India	India42746	C	C	C	3	20	18	8		46					0.785714	0.0357143	0.178571	0	0	1	0	0	0	0	0	0	1	0	0	0	0.964286
332		2017-01-12		India	India42747	C	C	C	3	31	31	26		88
333		2017-01-13		India	India42748	C	C	C	3	6	4	1	1	12					0.892857	0	0.107143	0	0	1	0	0	0	0	0	0	1	0	0	0	1
334		2017-01-14		India	India42749	C	C	C	3	15	10	6	2	33
335		2017-01-15		India	India42750	C	C	C	3	330	278	179	19	806	0.409429	0.344913	0.222084	0.0235732
336		2017-01-16		India	India42751	C	C	C	3	252	206	136	18	612	0.411765	0.336601	0.222222	0.0294118	0.892857	0.0714286	0.0357143	0	0	1	0	0	0	0	0	0	0.964286	0.0357143	0	0	1
337		2017-01-17		India	India42752	C	C	C	3	441	427	311	44	1223	0.360589	0.349141	0.254293	0.0359771
338		2017-01-18		India	India42753	C	C	C	3	474	403	291	34	1202	0.394343	0.335275	0.242097	0.0282862	0.928571	0	0.0714286	0	0	1	0	0	0	0	0	0	1	0	0	0	1
339		2017-01-19		India	India42754	C	C	C	3	553	509	396	42	1500	0.368667	0.339333	0.264	0.028
340		2017-01-20		India	India42755	C	C	C	3	353	430	333	45	1161	0.304048	0.37037	0.286822	0.0387597	0.857143	0	0.0714286	0.0357143	0.0357143	0.928571	0.0357143	0.0357143	0	0.0357143	0	0	1	0	0	0	1
341		2017-01-21		India	India42756	C	C	C	3	294	290	212	29	825	0.356364	0.351515	0.25697	0.0351515
342		2017-01-22		India	India42757	C	C	C	3	370	374	313	44	1101	0.336058	0.339691	0.284287	0.0399637
343		2017-01-23		India	India42758	C	C	C	3	271	299	318	38	926	0.292657	0.322894	0.343413	0.0410367	0.928571	0.0357143	0.0357143	0	0	1	0	0	0	0	0	0	0.964286	0.0357143	0	0	1
344		2017-01-24		India	India42759	C	C	C	3	346	392	386	65	1189	0.291001	0.329689	0.324643	0.0546678
345		2017-01-25		India	India42760	C	C	C	3	282	385	476	96	1239	0.227603	0.310734	0.384181	0.0774818	0.785714	0	0.142857	0.0357143	0.0357143	0.928571	0.0357143	0.0357143	0	0.0357143	0	0	0.964286	0.0357143	0	0	1
346		2017-01-26		India	India42761	C	C	C	3	254	278	396	84	1012	0.250988	0.274704	0.391304	0.083004
347		2017-01-27		India	India42762	C	C	C	3	501	572	703	144	1920	0.260937	0.297917	0.366146	0.075	0.714286	0.0357143	0.214286	0	0.0357143	0.964286	0	0	0.0357143	0	0	0	0.964286	0.0357143	0	0	1
348		2017-01-28		India	India42763	C	C	C	3	368	441	601	100	1510	0.243709	0.292053	0.398013	0.0662252
349		2017-01-29		India	India42764	C	C	C	3	380	444	500	92	1416	0.268362	0.313559	0.353107	0.0649718
350		2017-01-30		India	India42765	C	C	C	3	261	331	394	82	1068	0.244382	0.309925	0.368914	0.076779	0.714286	0.0357143	0.107143	0.142857	0	0.857143	0.142857	0.142857	0	0	0	0	1	0	0	0	1
351	27	2017-02-13	40	India	India42779	C	C	C	3										0.666667	0	0.037037	0.111111	0.185185	0.714286	0.107143	0.0357143	0.0714286	0.107143	0.0714286	0	0.821429	0.178571	0	0	0.821429
352		2017-01-18		Juliet	Juliet42753	2017-02-21	-34	Pre	4	108	59	3	2	172	0.627907	0.343023	0.0174419	0.0116279	0.638889	0.305556	0	0.0277778	0.0277778	0.944444	0	0	0.0555556	0	0	0	0.916667	0.0555556	0.0277778	0	1
353		2017-01-19		Juliet	Juliet42754	2017-02-21	-33	Pre	4		1			1
354		2017-01-20		Juliet	Juliet42755	2017-02-21	-32	Pre	4	1	1			2
355		2017-01-22		Juliet	Juliet42757	2017-02-21	-30	Pre	4		1		3	4
356		2017-01-24		Juliet	Juliet42759	2017-02-21	-28	Pre	4	1				1
357		2017-01-27		Juliet	Juliet42762	2017-02-21	-25	Pre	4	4	1	1		6					0.777778	0.0555556	0.0555556	0.111111	0	0.888889	0.111111	0.111111	0	0	0	0	0.916667	0.0555556	0.0277778	0	1
358		2017-01-28		Juliet	Juliet42763	2017-02-21	-24	Pre	4	1	2			3
359		2017-01-29		Juliet	Juliet42764	2017-02-21	-23	Pre	4	5	5	1		11
360		2017-01-30		Juliet	Juliet42765	2017-02-21	-22	Pre	4	15	21	4		40					0.833333	0	0.0833333	0.0833333	0	0.916667	0.0833333	0.0833333	0	0	0	0	0.944444	0.0277778	0.0277778	0	1
361		2017-01-31		Juliet	Juliet42766	2017-02-21	-21	Pre	4	66	80	10		156	0.423077	0.512821	0.0641026	0
362		2017-02-01		Juliet	Juliet42767	2017-02-21	-20	Pre	4	142	97	12		251	0.565737	0.386454	0.0478088	0	0.75	0.0277778	0.111111	0.0833333	0.0277778	0.888889	0.0833333	0.0833333	0.0277778	0	0	0	0.916667	0.0555556	0.0277778	0	1
363		2017-02-02		Juliet	Juliet42768	2017-02-21	-19	Pre	4	344	205	64	3	616	0.558442	0.332792	0.103896	0.00487013
364		2017-02-03		Juliet	Juliet42769	2017-02-21	-18	Pre	4	419	281	65	7	772	0.542746	0.36399	0.0841969	0.00906736	0.84	0	0.12	0.04	0	0.96	0.04	0.04	0	0	0	0	0.92	0.08	0	0	1
365		2017-02-04		Juliet	Juliet42770	2017-02-21	-17	Pre	4	220	143	28	7	398	0.552764	0.359296	0.0703518	0.0175879
366		2017-02-05		Juliet	Juliet42771	2017-02-21	-16	Pre	4	153	129	33	4	319	0.479624	0.404389	0.103448	0.0125392
367		2017-02-06		Juliet	Juliet42772	2017-02-21	-15	Pre	4	279	222	60	4	565	0.493805	0.39292	0.106195	0.00707965	0.8	0.12	0	0.08	0	0.92	0.08	0.08	0	0	0	0	0.96	0.04	0	0	1
368		2017-02-07		Juliet	Juliet42773	2017-02-21	-14	Pre	4	246	160	32	6	444	0.554054	0.36036	0.0720721	0.0135135
369		2017-02-08		Juliet	Juliet42774	2017-02-21	-13	Pre	4	289	200	67	7	563	0.513321	0.35524	0.119005	0.0124334	0.56	0	0.16	0.12	0.16	0.72	0.2	0.12	0.04	0.04	0.08	0	0.96	0.04	0	0	1
370		2017-02-09		Juliet	Juliet42775	2017-02-21	-12	Pre	4	313	184	66	4	567	0.552028	0.324515	0.116402	0.00705467
371		2017-02-10		Juliet	Juliet42776	2017-02-21	-11	Pre	4	520	353	94	11	978	0.531697	0.360941	0.0961145	0.0112474	0.730769	0.0769231	0.115385	0	0.0769231	0.92	0	0	0	0.08	0	0	0.96	0.04	0	0	1
372		2017-02-11		Juliet	Juliet42777	2017-02-21	-10	Pre	4	124	92	35	3	254	0.488189	0.362205	0.137795	0.011811
373		2017-02-21		Juliet	Juliet42787	2017-02-21	0	Post	4
374		2017-02-22		Juliet	Juliet42788	2017-02-21	1	Post	4	254	79	85	67	485	0.523711	0.162887	0.175258	0.138144
375		2017-02-23		Juliet	Juliet42789	2017-02-21	2	Post	4	156	51	42	38	287	0.543554	0.1777	0.146341	0.132404
376		2017-02-24		Juliet	Juliet42790	2017-02-21	3	Post	4	319	94	79	86	578	0.551903	0.16263	0.136678	0.148789	0.75	0.0277778	0.0277778	0.0833333	0.111111	0.75	0.138889	0.0277778	0.0277778	0.0833333	0.111111	0	0.888889	0.111111	0	0	0.972222
377		2017-02-25		Juliet	Juliet42791	2017-02-21	4	Post	4	16	14	14	13	57
378		2017-02-28		Juliet	Juliet42794	2017-02-21	7	Post	4	20	4	10	10	44
379		2017-03-01		Juliet	Juliet42795	2017-02-21	8	Post	4	238	82	102	90	512	0.464844	0.160156	0.199219	0.175781
380		2017-03-02		Juliet	Juliet42796	2017-02-21	9	Post	4	50	17	20	16	103	0.485437	0.165049	0.194175	0.15534
381		2017-03-03		Juliet	Juliet42797	2017-02-21	10	Post	4	3	4	2	6	15					0.611111	0	0	0.0833333	0.305556	0.611111	0.111111	0.0555556	0.25	0.0277778	0.0555556	0	#N/A	#N/A	#N/A	#N/A	#N/A
382		2017-03-04		Juliet	Juliet42798	2017-02-21	11	Post	4	144	85	100	96	425	0.338824	0.2	0.235294	0.225882
383		2017-03-05		Juliet	Juliet42799	2017-02-21	12	Post	4	140	80	85	118	423	0.330969	0.189125	0.200946	0.27896
384		2017-03-06		Juliet	Juliet42800	2017-02-21	13	Post	4	123	79	53	59	314	0.39172	0.251592	0.16879	0.187898	0.722222	0	0.0277778	0.0555556	0.194444	0.75	0	0	0.25	0	0	0	0.916667	0.0833333	0	0	1
385		2017-03-07		Juliet	Juliet42801	2017-02-21	14	Post	4	111	88	68	80	347	0.319885	0.253602	0.195965	0.230548
386		2017-03-08		Juliet	Juliet42802	2017-02-21	15	Post	4	82	61	69	64	276	0.297101	0.221014	0.25	0.231884
387		2017-03-09		Juliet	Juliet42803	2017-02-21	16	Post	4	112	77	65	87	341	0.328446	0.225806	0.190616	0.255132
388		2017-03-10		Juliet	Juliet42804	2017-02-21	17	Post	4	117	56	79	88	340	0.344118	0.164706	0.232353	0.258824
389		2017-03-11		Juliet	Juliet42805	2017-02-21	18	Post	4	106	77	71	64	318	0.333333	0.242138	0.22327	0.201258
390	38	2017-03-12	53	Juliet	Juliet42806	2017-02-21	19	Post	4	92	54	64	83	293	0.313993	0.1843	0.21843	0.283276
391		2017-01-18		Kilo	Kilo42753	C	C	C	4	130	145	62	12	349	0.372493	0.415473	0.17765	0.034384	0.5	0.472222	0	0	0.0277778	0.972222	0	0	0.0277778	0	0	0	0.944444	0.0555556	0	0	1
392		2017-01-19		Kilo	Kilo42754	C	C	C	4	27	26	30	4	87
393		2017-01-20		Kilo	Kilo42755	C	C	C	4	21	27	13	6	67
394		2017-01-21		Kilo	Kilo42756	C	C	C	4	17	12	12	5	46
395		2017-01-22		Kilo	Kilo42757	C	C	C	4	10	12	2	1	25
396		2017-01-23		Kilo	Kilo42758	C	C	C	4	17	20	4	1	42					0.805556	0.166667	0.0277778	0	0	1	0	0	0	0	0	0	0.944444	0.0555556	0	0	1
397		2017-01-24		Kilo	Kilo42759	C	C	C	4	27	26	10	3	66
398		2017-01-25		Kilo	Kilo42760	C	C	C	4	22	15	7	1	45					0.777778	0.111111	0.0833333	0.0277778	0	0.972222	0.0277778	0.0277778	0	0	0	0	0.944444	0.0555556	0	0	1
399		2017-01-26		Kilo	Kilo42761	C	C	C	4	41	28	16	2	87
400		2017-01-27		Kilo	Kilo42762	C	C	C	4	33	29	14	5	81					0.833333	0.166667	0	0	0	1	0	0	0	0	0	0	0.972222	0.0277778	0	0	1
401		2017-01-28		Kilo	Kilo42763	C	C	C	4	44	46	9	4	103	0.427184	0.446602	0.0873786	0.038835
402		2017-01-29		Kilo	Kilo42764	C	C	C	4	49	54	22	1	126	0.388889	0.428571	0.174603	0.00793651
403		2017-01-30		Kilo	Kilo42765	C	C	C	4	90	100	40	6	236	0.381356	0.423729	0.169492	0.0254237	0.888889	0.0555556	0.0277778	0.0277778	0	0.972222	0.0277778	0.0277778	0	0	0	0	0.944444	0.0555556	0	0	1
404		2017-01-31		Kilo	Kilo42766	C	C	C	4	108	129	48	18	303	0.356436	0.425743	0.158416	0.0594059
405		2017-02-11		Kilo	Kilo42777	C	C	C	4	102	64	24	10	200	0.51	0.32	0.12	0.05
406		2017-02-12		Kilo	Kilo42778	C	C	C	4	316	314	69	20	719	0.439499	0.436718	0.0959666	0.0278164
407		2017-02-13		Kilo	Kilo42779	C	C	C	4	801	689	205	61	1756	0.45615	0.392369	0.116743	0.034738	0.764706	0	0.0882353	0.0882353	0.0588235	0.875	0.09375	0.0625	0	0.03125	0.03125	0	0.970588	0.0294118	0	0	0.972222
408		2017-02-22		Kilo	Kilo42788	C	C	C	4	209	87	91	69	456	0.458333	0.190789	0.199561	0.151316
409		2017-02-23		Kilo	Kilo42789	C	C	C	4	134	67	71	87	359	0.373259	0.18663	0.197772	0.24234
410		2017-02-24		Kilo	Kilo42790	C	C	C	4	148	79	79	63	369	0.401084	0.214092	0.214092	0.170732	0.888889	0	0	0.0555556	0.0555556	0.888889	0.0833333	0.0555556	0	0.0277778	0.0277778	0	0.888889	0.111111	0	0	1
411		2017-02-25		Kilo	Kilo42791	C	C	C	4	43	27	18	29	117	0.367521	0.230769	0.153846	0.247863
412		2017-02-28		Kilo	Kilo42794	C	C	C	4	11	9	13	16	49
413		2017-03-01		Kilo	Kilo42795	C	C	C	4	165	86	103	90	444	0.371622	0.193694	0.231982	0.202703
414		2017-03-02		Kilo	Kilo42796	C	C	C	4	49	24	27	30	130	0.376923	0.184615	0.207692	0.230769
415		2017-03-03		Kilo	Kilo42797	C	C	C	4	4	4	6	4	18					0.75	0	0	0.0555556	0.194444	0.75	0.111111	0.0277778	0.0833333	0.0555556	0.0833333	0	#N/A	#N/A	#N/A	#N/A	#N/A
416		2017-03-04		Kilo	Kilo42798	C	C	C	4	79	70	67	68	284	0.278169	0.246479	0.235915	0.239437
417		2017-03-05		Kilo	Kilo42799	C	C	C	4	139	95	83	95	412	0.337379	0.230583	0.201456	0.230583
418		2017-03-06		Kilo	Kilo42800	C	C	C	4	71	32	55	62	220	0.322727	0.145455	0.25	0.281818	0.666667	0.0833333	0.0277778	0.0833333	0.138889	0.764706	0.0588235	0.0588235	0.147059	0.0294118	0	0	0.852941	0.147059	0	0	1
419		2017-03-07		Kilo	Kilo42801	C	C	C	4	67	45	57	60	229	0.292576	0.196507	0.248908	0.262009
420		2017-03-08		Kilo	Kilo42802	C	C	C	4	106	57	62	76	301	0.352159	0.189369	0.20598	0.252492
421		2017-03-09		Kilo	Kilo42803	C	C	C	4	72	52	46	56	226	0.318584	0.230088	0.20354	0.247788
422		2017-03-10		Kilo	Kilo42804	C	C	C	4	70	46	47	41	204	0.343137	0.22549	0.230392	0.20098
423		2017-03-11		Kilo	Kilo42805	C	C	C	4	66	55	59	77	257	0.256809	0.214008	0.229572	0.299611
424	33	2017-03-12	53	Kilo	Kilo42806	C	C	C	4	98	47	63	61	269	0.364312	0.174721	0.234201	0.226766
425		2017-01-26		Lima	Lima42761	2017-02-17	-22	Pre	4	1				1
426		2017-02-01		Lima	Lima42767	2017-02-17	-16	Pre	4	12	6	1	5	24
427		2017-02-03		Lima	Lima42769	2017-02-17	-14	Pre	4	4	1	2		7					0.75	0.0833333	0.0833333	0.0833333	0	0.916667	0.0833333	0.0833333	0	0	0	0	0.958333	0	0.0416667	0	1
428		2017-02-04		Lima	Lima42770	2017-02-17	-13	Pre	4	4	8	3	2	17
429		2017-02-05		Lima	Lima42771	2017-02-17	-12	Pre	4	28	25	17	4	74
430		2017-02-06		Lima	Lima42772	2017-02-17	-11	Pre	4	23	13	2	4	42					0.75	0	0.0416667	0.208333	0	0.791667	0.208333	0.208333	0	0	0	0	0.916667	0.0416667	0.0416667	0	1
431		2017-02-07		Lima	Lima42773	2017-02-17	-10	Pre	4	29	21	7	4	61
432		2017-02-08		Lima	Lima42774	2017-02-17	-9	Pre	4	22	15	6	5	48					0.5	0.0833333	0.125	0.166667	0.125	0.625	0.25	0.25	0	0.125	0	0	0.958333	0.0416667	0	0	1
433		2017-02-09		Lima	Lima42775	2017-02-17	-8	Pre	4	18	9	1		28
434		2017-02-10		Lima	Lima42776	2017-02-17	-7	Pre	4	42	25	9	2	78					0.375	0.0833333	0.208333	0.0833333	0.25	0.666667	0.125	0.0833333	0	0.208333	0.0416667	0	0.916667	0.0416667	0.0416667	0	1
435		2017-02-11		Lima	Lima42777	2017-02-17	-6	Pre	4	232	140	42	16	430	0.539535	0.325581	0.0976744	0.0372093
436		2017-02-12		Lima	Lima42778	2017-02-17	-5	Pre	4	248	127	40	16	431	0.575406	0.294664	0.0928074	0.037123
437		2017-02-13		Lima	Lima42779	2017-02-17	-4	Pre	4	445	253	82	22	802	0.554863	0.315461	0.102244	0.0274314	0.458333	0.0416667	0.0833333	0.291667	0.125	0.583333	0.25	0.25	0.0416667	0.125	0	0	0.916667	0.0416667	0.0416667	0	1
438		2017-02-17		Lima	Lima42783	2017-02-17	0	Post	4										0.166667	0	0.0416667	0.375	0.416667	0.208333	0.666667	0.375	0	0.125	0.25	0.0416667	0.875	0.0833333	0.0416667	0	0.958333
439		2017-02-21		Lima	Lima42787	2017-02-17	4	Post	4	19	5	6	1	31
440		2017-02-22		Lima	Lima42788	2017-02-17	5	Post	4	1850	406	262	141	2659	0.69575	0.152689	0.0985333	0.0530275
441		2017-02-23		Lima	Lima42789	2017-02-17	6	Post	4	1178	262	173	76	1689	0.697454	0.155121	0.102427	0.044997
442		2017-02-24		Lima	Lima42790	2017-02-17	7	Post	4	745	206	178	70	1199	0.621351	0.17181	0.148457	0.058382	0.0833333	0	0.0833333	0.208333	0.625	0.166667	0.375	0.166667	0.166667	0.291667	0.208333	0	0.5	0.458333	0.0416667	0	1
443		2017-02-25		Lima	Lima42791	2017-02-17	8	Post	4	150	62	26	13	251	0.59761	0.247012	0.103586	0.0517928
444		2017-02-28		Lima	Lima42794	2017-02-17	11	Post	4	54	28	16	4	102	0.529412	0.27451	0.156863	0.0392157
445		2017-03-01		Lima	Lima42795	2017-02-17	12	Post	4	303	60	50	27	440	0.688636	0.136364	0.113636	0.0613636
446		2017-03-02		Lima	Lima42796	2017-02-17	13	Post	4	149	14	20	6	189	0.78836	0.0740741	0.10582	0.031746
447		2017-03-03		Lima	Lima42797	2017-02-17	14	Post	4	28	7	3	3	41					0.0833333	0	0.0416667	0	0.875	0.125	0.166667	0	0.458333	0.25	0.166667	0	#N/A	#N/A	#N/A	#N/A	1
448		2017-03-04		Lima	Lima42798	2017-02-17	15	Post	4	323	90	45	28	486	0.664609	0.185185	0.0925926	0.0576132
449		2017-03-05		Lima	Lima42799	2017-02-17	16	Post	4	364	63	50	26	503	0.723658	0.125249	0.0994036	0.0516899
450		2017-03-06		Lima	Lima42800	2017-02-17	17	Post	4	202	53	29	25	309	0.653722	0.171521	0.0938511	0.0809061	0.0833333	0	0	0	0.916667	0.0833333	0.125	0	0.541667	0.25	0.125	0	0.416667	0.541667	0.0416667	0	1
451		2017-03-07		Lima	Lima42801	2017-02-17	18	Post	4	278	62	38	27	405	0.68642	0.153086	0.0938272	0.0666667
452		2017-03-08		Lima	Lima42802	2017-02-17	19	Post	4	189	65	40	18	312	0.605769	0.208333	0.128205	0.0576923
453		2017-03-09		Lima	Lima42803	2017-02-17	20	Post	4	159	44	40	14	257	0.618677	0.171206	0.155642	0.0544747
454		2017-03-10		Lima	Lima42804	2017-02-17	21	Post	4	154	51	42	19	266	0.578947	0.191729	0.157895	0.0714286
455		2017-03-11		Lima	Lima42805	2017-02-17	22	Post	4	81	28	30	18	157	0.515924	0.178344	0.191083	0.11465
456	31	2017-03-12	45	Lima	Lima42806	2017-02-17	23	Post	4	245	89	78	25	437	0.560641	0.203661	0.17849	0.0572082
457		2017-03-01		Mike	Mike42795	C	C	C	5	6	9	8	1	24
458		2017-03-02		Mike	Mike42796	C	C	C	5	12	20	11	1	44
459		2017-03-03		Mike	Mike42797	C	C	C	5	216	118	72	13	419	0.515513	0.281623	0.171838	0.0310263
460		2017-03-04		Mike	Mike42798	C	C	C	5	559	361	203	30	1153	0.484822	0.313096	0.176062	0.0260191
461		2017-03-05		Mike	Mike42799	C	C	C	5	179	144	77	17	417	0.429257	0.345324	0.184652	0.0407674
462		2017-03-06		Mike	Mike42800	C	C	C	5	91	87	59	8	245	0.371429	0.355102	0.240816	0.0326531	0.8	0.133333	0.0333333	0.0333333	0	0.966667	0.0333333	0.0333333	0	0	0	0	1	0	0	0	1
463		2017-03-07		Mike	Mike42801	C	C	C	5	120	147	89	18	374	0.320856	0.393048	0.237968	0.0481283
464		2017-03-08		Mike	Mike42802	C	C	C	5	223	196	104	20	543	0.410681	0.360958	0.191529	0.0368324	0.666667	0.133333	0.2	0	0	1	0	0	0	0	0	0	1	0	0	0	1
465		2017-03-09		Mike	Mike42803	C	C	C	5	368	401	216	49	1034	0.355899	0.387814	0.208897	0.0473888
466		2017-03-10		Mike	Mike42804	C	C	C	5	159	134	97	18	408	0.389706	0.328431	0.237745	0.0441176	0.7	0.233333	0.0333333	0.0333333	0	0.967742	0.0322581	0.0322581	0	0	0	0	1	0	0	0	1
467		2017-03-11		Mike	Mike42805	C	C	C	5	200	184	125	36	545	0.366972	0.337615	0.229358	0.066055
468		2017-03-12		Mike	Mike42806	C	C	C	5	376	339	232	53	1000	0.376	0.339	0.232	0.053
469		2017-03-13		Mike	Mike42807	C	C	C	5	377	390	244	58	1069	0.352666	0.364827	0.228251	0.0542563	0.678571	0.0714286	0.178571	0.0714286	0	0.928571	0.0714286	0.0714286	0	0	0	0	0.964286	0.0357143	0	0	1
470		2017-03-14		Mike	Mike42808	C	C	C	5	297	293	170	24	784	0.378827	0.373724	0.216837	0.0306122
471		2017-03-15		Mike	Mike42809	C	C	C	5	140	102	56	5	303	0.462046	0.336634	0.184818	0.0165017	0.592593	0.0740741	0.222222	0.111111	0	0.888889	0.111111	0.111111	0	0	0	0	1	0	0	0	1
472		2017-03-16		Mike	Mike42810	C	C	C	5	349	292	182	50	873	0.399771	0.334479	0.208477	0.0572738
473		2017-03-17		Mike	Mike42811	C	C	C	5	426	421	227	60	1134	0.375661	0.371252	0.200176	0.0529101	0.407407	0.222222	0.259259	0.111111	0	0.888889	0.111111	0.111111	0	0	0	0	0.925926	0	0.0740741	0	1
474		2017-03-18		Mike	Mike42812	C	C	C	5	477	336	271	85	1169	0.408041	0.287425	0.231822	0.0727117
475		2017-03-19		Mike	Mike42813	C	C	C	5	714	541	436	150	1841	0.387833	0.293862	0.236828	0.0814775
476		2017-03-20		Mike	Mike42814	C	C	C	5	411	377	267	80	1135	0.362115	0.332159	0.235242	0.0704846	0.777778	0.037037	0.0740741	0.111111	0	0.888889	0.111111	0.111111	0	0	0	0	1	0	0	0	1
477		2017-03-21		Mike	Mike42815	C	C	C	5	653	470	301	114	1538	0.424577	0.305592	0.195709	0.0741222
478		2017-03-22		Mike	Mike42816	C	C	C	5	465	375	269	87	1196	0.388796	0.313545	0.224916	0.0727425	0.296296	0	0.333333	0.296296	0.0740741	0.62963	0.296296	0.296296	0.0740741	0	0	0	1	0	0	0	1
479		2017-03-23		Mike	Mike42817	C	C	C	5	526	434	365	110	1435	0.366551	0.302439	0.254355	0.0766551
480		2017-03-24		Mike	Mike42818	C	C	C	5	538	374	328	103	1343	0.400596	0.278481	0.244229	0.076694	0.333333	0	0.111111	0.296296	0.259259	0.464286	0.285714	0.285714	0.214286	0.0357143	0	0	1	0	0	0	1
481		2017-03-25		Mike	Mike42819	C	C	C	5	952	774	675	258	2659	0.358029	0.291087	0.253855	0.097029
482		2017-03-26		Mike	Mike42820	C	C	C	5	593	541	537	219	1890	0.313757	0.286243	0.284127	0.115873
483		2017-03-27		Mike	Mike42821	C	C	C	5	430	303	332	167	1232	0.349026	0.245942	0.269481	0.135552	0.296296	0.185185	0.333333	0.148148	0.037037	0.814815	0.185185	0.148148	0	0	0.037037	0	1	0	0	0	0.962963
484		2017-03-28		Mike	Mike42822	C	C	C	5	777	416	245	125	1563	0.497121	0.266155	0.15675	0.0799744
485		2017-03-29		Mike	Mike42823	C	C	C	5	1579	788	578	406	3351	0.471203	0.235154	0.172486	0.121158	0.409091	0.0454545	0.0909091	0.0909091	0.363636	0.545455	0.227273	0.0909091	0.181818	0.0454545	0.136364	0	1	0	0	0	1
486		2017-03-30		Mike	Mike42824	C	C	C	5	1771	821	560	387	3539	0.500424	0.231986	0.158237	0.109353
487		2017-03-31		Mike	Mike42825	C	C	C	5	2156	908	634	422	4120	0.523301	0.220388	0.153883	0.102427	0.636364	0	0.136364	0.0909091	0.136364	0.772727	0.136364	0.0909091	0	0.0909091	0.0454545	0	0.954545	0.0454545	0	0	1
488		2017-04-01		Mike	Mike42826	C	C	C	5	1210	477	378	332	2397	0.504798	0.198999	0.157697	0.138506
489		2017-04-03		Mike	Mike42828	C	C	C	5	772	217	207	158	1354	0.570162	0.160266	0.15288	0.116691	0.571429	0	0.0952381	0.142857	0.190476	0.571429	0.190476	0	0.0952381	0.142857	0.190476	0	0.952381	0.047619	0	0	1
490		2017-04-04		Mike	Mike42829	C	C	C	5	646	277	243	181	1347	0.479584	0.205642	0.180401	0.134373
491		2017-04-05		Mike	Mike42830	C	C	C	5	506	211	152	148	1017	0.497542	0.207473	0.149459	0.145526	0.619048	0	0.047619	0.190476	0.142857	0.666667	0.190476	0.190476	0.0952381	0.047619	0	0	0.904762	0.0952381	0	0	1
492		2017-04-06		Mike	Mike42831	C	C	C	5	424	202	128	131	885	0.479096	0.228249	0.144633	0.148023
493		2017-04-07		Mike	Mike42832	C	C	C	5	501	217	186	188	1092	0.458791	0.198718	0.17033	0.172161	0.52381	0	0.047619	0.190476	0.238095	0.571429	0.190476	0.190476	0.047619	0.190476	0	0	0.857143	0.142857	0	0	1
494		2017-04-08		Mike	Mike42833	C	C	C	5	496	230	177	172	1075	0.461395	0.213953	0.164651	0.16
495		2017-04-09		Mike	Mike42834	C	C	C	5	1156	427	347	308	2238	0.516533	0.190795	0.155049	0.137623
496		2017-04-10		Mike	Mike42835	C	C	C	5	1155	577	470	417	2619	0.441008	0.220313	0.179458	0.159221	0.285714	0	0	0.190476	0.52381	0.285714	0.047619	0.047619	0.571429	0.0952381	0	0	0.857143	0.142857	0	0	0.952381
497		2017-04-11		Mike	Mike42836	C	C	C	5	801	488	358	344	1991	0.40231	0.245103	0.179809	0.172777
498		2017-04-12		Mike	Mike42837	C	C	C	5	1081	457	373	398	2309	0.468168	0.197921	0.161542	0.172369
499		2017-04-13		Mike	Mike42838	C	C	C	5	164	66	42	36	308	0.532468	0.214286	0.136364	0.116883
500		2017-04-17		Mike	Mike42842	C	C	C	5	649	243	228	199	1319	0.492039	0.18423	0.172858	0.150872
501		2017-04-18		Mike	Mike42843	C	C	C	5	827	380	335	345	1887	0.438262	0.201378	0.17753	0.18283	0.352941	0	0.117647	0.235294	0.294118	0.5	0.166667	0.111111	0.222222	0.111111	0.0555556	0	0.882353	0.117647	0	0	1
502		2017-04-19		Mike	Mike42844	C	C	C	5	377	216	195	237	1025	0.367805	0.210732	0.190244	0.23122
503		2017-04-20		Mike	Mike42845	C	C	C	5	10	5	5	9	29
504	47	2017-04-24	54	Mike	Mike42849	C	C	C	5	1567	720	719	1014	4020	0.389801	0.179104	0.178856	0.252239						0.647059	0.117647	0.0588235	0.235294	0	0.0588235	0	0.941176	0.0588235	0	0	1
505		2017-03-01		November	November42795	2017-04-07	-37	Pre	5	6	11	3	6	26
506		2017-03-02		November	November42796	2017-04-07	-36	Pre	5	17	4	12	9	42
507		2017-03-03		November	November42797	2017-04-07	-35	Pre	5			1		1
508		2017-03-04		November	November42798	2017-04-07	-34	Pre	5	6	10	16	5	37
509		2017-03-05		November	November42799	2017-04-07	-33	Pre	5	31	17	22	10	80
510		2017-03-06		November	November42800	2017-04-07	-32	Pre	5	104	115	91	36	346	0.300578	0.33237	0.263006	0.104046	0.862069	0.103448	0	0	0.0344828	0.965517	0	0	0.0344828	0	0	0	0.931034	0.0689655	0	0	1
511		2017-03-07		November	November42801	2017-04-07	-31	Pre	5	205	168	152	59	584	0.351027	0.287671	0.260274	0.101027
512		2017-03-08		November	November42802	2017-04-07	-30	Pre	5	479	448	390	135	1452	0.32989	0.30854	0.268595	0.0929752	0.482759	0.344828	0.0689655	0.0689655	0.0344828	0.896552	0.0689655	0.0689655	0.0344828	0	0	0	0.931034	0.0689655	0	0	1
513		2017-03-09		November	November42803	2017-04-07	-29	Pre	5	750	633	455	160	1998	0.375375	0.316817	0.227728	0.0800801
514		2017-03-10		November	November42804	2017-04-07	-28	Pre	5	628	571	441	178	1818	0.345435	0.314081	0.242574	0.0979098	0.551724	0.344828	0.0689655	0.0344828	0	0.931034	0.0344828	0.0344828	0	0.0344828	0	0	0.931034	0.0689655	0	0	1
515		2017-03-11		November	November42805	2017-04-07	-27	Pre	5	812	618	432	217	2079	0.390572	0.297258	0.207792	0.104377
516		2017-03-12		November	November42806	2017-04-07	-26	Pre	5	632	630	547	267	2076	0.304432	0.303468	0.263487	0.128613
517		2017-03-13		November	November42807	2017-04-07	-25	Pre	5	897	674	642	312	2525	0.355248	0.266931	0.254257	0.123564	0.551724	0.0689655	0.241379	0.0344828	0.103448	0.862069	0.0344828	0.0344828	0.103448	0	0	0	0.931034	0.0689655	0	0	1
518		2017-03-14		November	November42808	2017-04-07	-24	Pre	5	736	653	555	286	2230	0.330045	0.292825	0.248879	0.128251
519		2017-03-15		November	November42809	2017-04-07	-23	Pre	5	734	533	458	207	1932	0.379917	0.27588	0.23706	0.107143	0.655172	0.0689655	0.206897	0.0344828	0.0344828	0.931034	0.0344828	0.0344828	0.0344828	0	0	0	0.931034	0.0689655	0	0	1
520		2017-03-16		November	November42810	2017-04-07	-22	Pre	5	726	660	531	244	2161	0.335956	0.305414	0.24572	0.112911
521		2017-03-17		November	November42811	2017-04-07	-21	Pre	5	331	320	204	102	957	0.345873	0.334378	0.213166	0.106583	0.344828	0.275862	0.241379	0.103448	0.0344828	0.862069	0.103448	0.103448	0	0.0344828	0	0	0.931034	0.0689655	0	0	1
522		2017-03-18		November	November42812	2017-04-07	-20	Pre	5	548	372	333	198	1451	0.377671	0.256375	0.229497	0.136458
523		2017-03-19		November	November42813	2017-04-07	-19	Pre	5	435	365	325	168	1293	0.336427	0.282289	0.251353	0.12993
524		2017-03-20		November	November42814	2017-04-07	-18	Pre	5	597	422	350	273	1642	0.363581	0.257004	0.213155	0.166261	0.517241	0.103448	0.0344828	0.241379	0.103448	0.655172	0.206897	0.206897	0.137931	0	0	0	0.931034	0.0689655	0	0	1
525		2017-03-21		November	November42815	2017-04-07	-17	Pre	5	582	443	391	196	1612	0.361042	0.274814	0.242556	0.121588
526		2017-03-22		November	November42816	2017-04-07	-16	Pre	5	527	393	369	179	1468	0.358992	0.267711	0.251362	0.121935	0.241379	0	0.310345	0.241379	0.206897	0.551724	0.310345	0.241379	0.137931	0	0.0689655	0	0.931034	0.0689655	0	0	1
527		2017-03-23		November	November42817	2017-04-07	-15	Pre	5	596	417	385	237	1635	0.364526	0.255046	0.235474	0.144954
528		2017-03-24		November	November42818	2017-04-07	-14	Pre	5	822	672	587	475	2556	0.321596	0.262911	0.229656	0.185837	0.448276	0	0.206897	0.103448	0.241379	0.655172	0.103448	0.103448	0.206897	0.0344828	0	0	0.931034	0.0689655	0	0	1
529		2017-03-25		November	November42819	2017-04-07	-13	Pre	5	867	518	450	379	2214	0.391599	0.233966	0.203252	0.171183
530		2017-03-26		November	November42820	2017-04-07	-12	Pre	5	497	290	248	171	1206	0.412106	0.240464	0.205638	0.141791
531		2017-03-27		November	November42821	2017-04-07	-11	Pre	5	749	435	387	278	1849	0.405084	0.235262	0.209302	0.150352	0.413793	0.0689655	0.206897	0.241379	0.0689655	0.689655	0.310345	0.275862	0	0	0.0344828	0	0.896552	0.103448	0	0	0.931034
532		2017-03-28		November	November42822	2017-04-07	-10	Pre	5	435	223	123	50	831	0.523466	0.268351	0.148014	0.0601685
533		2017-03-29		November	November42823	2017-04-07	-9	Pre	5	1380	468	339	196	2383	0.579102	0.196391	0.142258	0.0822493	0.230769	0	0.115385	0.0769231	0.576923	0.346154	0.192308	0.0769231	0.230769	0.230769	0.115385	0	0.884615	0.115385	0	0	1
534		2017-03-30		November	November42824	2017-04-07	-8	Pre	5	1018	397	265	200	1880	0.541489	0.21117	0.140957	0.106383
535		2017-03-31		November	November42825	2017-04-07	-7	Pre	5	1076	343	294	199	1912	0.562762	0.179393	0.153766	0.104079	0.423077	0	0.153846	0.269231	0.153846	0.576923	0.269231	0.269231	0.0384615	0.115385	0	0	0.923077	0.0769231	0	0	1
536		2017-04-01		November	November42826	2017-04-07	-6	Pre	5	1483	369	341	266	2459	0.603091	0.150061	0.138674	0.108174
537		2017-04-03		November	November42828	2017-04-07	-4	Pre	5	555	172	154	78	959	0.578728	0.179353	0.160584	0.0813347	0.269231	0.0384615	0.230769	0.192308	0.269231	0.269231	0.307692	0.0384615	0.230769	0.192308	0.269231	0	0.923077	0.0769231	0	0	0.846154
538		2017-04-04		November	November42829	2017-04-07	-3	Pre	5	825	229	216	134	1404	0.587607	0.163105	0.153846	0.0954416
539		2017-04-05		November	November42830	2017-04-07	-2	Pre	5	936	260	215	157	1568	0.596939	0.165816	0.137117	0.100128	0.307692	0	0.0769231	0.230769	0.384615	0.384615	0.346154	0.230769	0.192308	0.0769231	0.115385	0	0.884615	0.115385	0	0	1
540		2017-04-06		November	November42831	2017-04-07	-1	Pre	5	873	217	185	147	1422	0.613924	0.152602	0.130098	0.103376
541		2017-04-07		November	November42832	2017-04-07	0	Post	5	770	209	185	158	1322	0.582451	0.158094	0.139939	0.119516	0.269231	0	0.0769231	0.192308	0.461538	0.346154	0.5	0.192308	0	0.153846	0.230769	0.0769231	0.730769	0.269231	0	0	1
542		2017-04-08		November	November42833	2017-04-07	1	Post	5	731	218	165	165	1279	0.57154	0.170446	0.129007	0.129007
543		2017-04-09		November	November42834	2017-04-07	2	Post	5	966	242	224	209	1641	0.588665	0.147471	0.136502	0.127361
544		2017-04-10		November	November42835	2017-04-07	3	Post	5	786	252	212	186	1436	0.547354	0.175487	0.147632	0.129526	0	0	0.04	0.04	0.92	0.04	0.08	0	0.52	0.36	0.08	0	0.56	0.44	0	0	0.88
545		2017-04-11		November	November42836	2017-04-07	4	Post	5	543	213	163	146	1065	0.509859	0.2	0.153052	0.137089
546		2017-04-12		November	November42837	2017-04-07	5	Post	5	561	190	145	132	1028	0.54572	0.184825	0.141051	0.128405
547		2017-04-13		November	November42838	2017-04-07	6	Post	5	62	13	14	25	114	0.54386	0.114035	0.122807	0.219298
548		2017-04-17		November	November42842	2017-04-07	10	Post	5	263	123	105	111	602	0.436877	0.204319	0.174419	0.184385
549		2017-04-18		November	November42843	2017-04-07	11	Post	5	293	143	123	120	679	0.431517	0.210604	0.181149	0.17673	0.181818	0	0.0454545	0	0.772727	0.227273	0.0909091	0	0.5	0.181818	0.0909091	0	0.590909	0.363636	0.0454545	0	1
550		2017-04-19		November	November42844	2017-04-07	12	Post	5	287	125	91	97	600	0.478333	0.208333	0.151667	0.161667
551		2017-04-20		November	November42845	2017-04-07	13	Post	5	37	13	6	4	60
552	47	2017-04-24	54	November	November42849	2017-04-07	17	Post	5	65	31	48	51	195	0.333333	0.158974	0.246154	0.261538						0.409091	0.0454545	0.0454545	0.318182	0.227273	0	0	0.727273	0.181818	0.0909091	0	1
553		2017-03-01		Oscar	Oscar42795	2017-04-01	-31	Pre	5	87	75	48	5	215	0.404651	0.348837	0.223256	0.0232558
554		2017-03-02		Oscar	Oscar42796	2017-04-01	-30	Pre	5	49	38	24	4	115	0.426087	0.330435	0.208696	0.0347826
555		2017-03-03		Oscar	Oscar42797	2017-04-01	-29	Pre	5	528	249	167	36	980	0.538776	0.254082	0.170408	0.0367347
556		2017-03-04		Oscar	Oscar42798	2017-04-01	-28	Pre	5	1580	936	714	187	3417	0.462394	0.273924	0.208955	0.0547264
557		2017-03-05		Oscar	Oscar42799	2017-04-01	-27	Pre	5	937	674	514	120	2245	0.417372	0.300223	0.228953	0.0534521
558		2017-03-06		Oscar	Oscar42800	2017-04-01	-26	Pre	5	654	570	490	116	1830	0.357377	0.311475	0.26776	0.063388	0.9	0.0666667	0	0.0333333	0	0.966667	0.0333333	0.0333333	0	0	0	0	1	0	0	0	1
559		2017-03-07		Oscar	Oscar42801	2017-04-01	-25	Pre	5	676	510	443	125	1754	0.385405	0.290764	0.252566	0.0712657
560		2017-03-08		Oscar	Oscar42802	2017-04-01	-24	Pre	5	971	798	702	177	2648	0.366692	0.30136	0.265106	0.0668429	0.633333	0.266667	0.0666667	0.0333333	0	0.966667	0.0333333	0.0333333	0	0	0	0	1	0	0	0	1
561		2017-03-09		Oscar	Oscar42803	2017-04-01	-23	Pre	5	1013	1134	845	271	3263	0.310451	0.347533	0.258964	0.0830524
562		2017-03-10		Oscar	Oscar42804	2017-04-01	-22	Pre	5	1343	1304	968	389	4004	0.335415	0.325674	0.241758	0.0971528	0.8	0.133333	0.0666667	0	0	1	0	0	0	0	0	0	1	0	0	0	1
563		2017-03-11		Oscar	Oscar42805	2017-04-01	-21	Pre	5	1307	1199	943	356	3805	0.343495	0.315112	0.247832	0.0935611
564		2017-03-12		Oscar	Oscar42806	2017-04-01	-20	Pre	5	1308	1207	960	313	3788	0.345301	0.318638	0.253432	0.0826294
565		2017-03-13		Oscar	Oscar42807	2017-04-01	-19	Pre	5	1801	1097	864	277	4039	0.445902	0.271602	0.213914	0.0685813	0.6	0.166667	0.0666667	0.166667	0	0.833333	0.166667	0.166667	0	0	0	0	1	0	0	0	1
566		2017-03-14		Oscar	Oscar42808	2017-04-01	-18	Pre	5	973	690	507	193	2363	0.411765	0.292002	0.214558	0.0816758
567		2017-03-15		Oscar	Oscar42809	2017-04-01	-17	Pre	5	1384	1022	729	378	3513	0.393965	0.290919	0.207515	0.1076	0.6	0.0333333	0.233333	0.133333	0	0.866667	0.133333	0.133333	0	0	0	0	1	0	0	0	1
568		2017-03-16		Oscar	Oscar42810	2017-04-01	-16	Pre	5	1471	1212	1059	472	4214	0.349075	0.287613	0.251305	0.112008
569		2017-03-17		Oscar	Oscar42811	2017-04-01	-15	Pre	5	1480	1361	1139	485	4465	0.331467	0.304815	0.255095	0.108623	0.433333	0.233333	0	0.333333	0	0.666667	0.333333	0.333333	0	0	0	0	1	0	0	0	1
570		2017-03-18		Oscar	Oscar42812	2017-04-01	-14	Pre	5	843	835	734	252	2664	0.316441	0.313438	0.275526	0.0945946
571		2017-03-19		Oscar	Oscar42813	2017-04-01	-13	Pre	5	1322	1124	973	391	3810	0.346982	0.295013	0.255381	0.102625
572		2017-03-20		Oscar	Oscar42814	2017-04-01	-12	Pre	5	1590	889	698	269	3446	0.461405	0.25798	0.202554	0.0780615	0.466667	0.2	0.0666667	0.233333	0.0333333	0.733333	0.233333	0.233333	0.0333333	0	0	0	1	0	0	0	0.966667
573		2017-03-21		Oscar	Oscar42815	2017-04-01	-11	Pre	5	1603	1029	756	316	3704	0.432775	0.277808	0.204104	0.0853132
574		2017-03-22		Oscar	Oscar42816	2017-04-01	-10	Pre	5	1664	1034	873	521	4092	0.406647	0.252688	0.213343	0.127322	0.333333	0	0.1	0.233333	0.333333	0.433333	0.266667	0.233333	0.233333	0.0666667	0.0333333	0	1	0	0	0	1
575		2017-03-23		Oscar	Oscar42817	2017-04-01	-9	Pre	5	2004	1396	1333	748	5481	0.365627	0.254698	0.243204	0.136471
576		2017-03-24		Oscar	Oscar42818	2017-04-01	-8	Pre	5	2648	1454	1402	1197	6701	0.395165	0.216983	0.209223	0.17863	0.3	0	0.133333	0.166667	0.4	0.433333	0.166667	0.166667	0.266667	0.133333	0	0	1	0	0	0	0.933333
577		2017-03-25		Oscar	Oscar42819	2017-04-01	-7	Pre	5	2724	1328	1271	1039	6362	0.428167	0.208739	0.19978	0.163313
578		2017-03-27		Oscar	Oscar42821	2017-04-01	-5	Pre	5	1759	929	758	639	4085	0.4306	0.227417	0.185557	0.156426	0.2	0.0666667	0.3	0.133333	0.3	0.566667	0.333333	0.133333	0	0.1	0.2	0	1	0	0	0	0.933333
579		2017-03-28		Oscar	Oscar42822	2017-04-01	-4	Pre	5	1358	423	314	157	2252	0.60302	0.187833	0.139432	0.0697158
580		2017-04-01		Oscar	Oscar42826	2017-04-01	0	Post	5	2401	484	400	300	3585	0.669735	0.135007	0.111576	0.083682
581		2017-04-02		Oscar	Oscar42827	2017-04-01	1	Post	5	214	62	49	22	347	0.616715	0.178674	0.14121	0.0634006
582		2017-04-03		Oscar	Oscar42828	2017-04-01	2	Post	5	1548	341	260	201	2350	0.658723	0.145106	0.110638	0.0855319	0	0	0.0333333	0.0666667	0.9	0	0.9	0	0.0333333	0.0666667	0.9	0	0.366667	0.633333	0	0	0.5
583		2017-04-04		Oscar	Oscar42829	2017-04-01	3	Post	5	1503	410	307	208	2428	0.619028	0.168863	0.126442	0.0856672
584		2017-04-05		Oscar	Oscar42830	2017-04-01	4	Post	5	1131	362	223	190	1906	0.593389	0.189927	0.116999	0.0996852
585		2017-04-06		Oscar	Oscar42831	2017-04-01	5	Post	5	1366	430	342	211	2349	0.581524	0.183057	0.145594	0.0898255
586		2017-04-07		Oscar	Oscar42832	2017-04-01	6	Post	5	1283	332	290	256	2161	0.593707	0.153633	0.134197	0.118464	0	0	0	0	1	0	0.48	0	0.2	0.32	0.48	0	0.44	0.56	0	0	0.96
587		2017-04-08		Oscar	Oscar42833	2017-04-01	7	Post	5	1683	463	310	253	2709	0.621262	0.170912	0.114433	0.0933924
588		2017-04-09		Oscar	Oscar42834	2017-04-01	8	Post	5	1627	409	274	190	2500	0.6508	0.1636	0.1096	0.076
589		2017-04-10		Oscar	Oscar42835	2017-04-01	9	Post	5	1792	433	422	287	2934	0.61077	0.14758	0.143831	0.0978187	0	0	0	0	1	0	0.28	0	0.44	0.28	0.28	0	0.24	0.76	0	0	0.84
590		2017-04-11		Oscar	Oscar42836	2017-04-01	10	Post	5	1434	369	213	150	2166	0.66205	0.17036	0.098338	0.0692521
591		2017-04-12		Oscar	Oscar42837	2017-04-01	11	Post	5	987	285	185	121	1578	0.625475	0.180608	0.117237	0.0766793
592		2017-04-13		Oscar	Oscar42838	2017-04-01	12	Post	5	138	65	30	22	255	0.541176	0.254902	0.117647	0.0862745
593		2017-04-17		Oscar	Oscar42842	2017-04-01	16	Post	5	412	121	99	50	682	0.604106	0.177419	0.145161	0.0733138
594		2017-04-18		Oscar	Oscar42843	2017-04-01	17	Post	5	598	221	137	95	1051	0.568982	0.210276	0.130352	0.0903901	0.208333	0	0	0.0416667	0.75	0.208333	0.166667	0.0416667	0.333333	0.291667	0.0833333	0.0416667	0.25	0.75	0	0	0.916667
595		2017-04-19		Oscar	Oscar42844	2017-04-01	18	Post	5	265	88	68	68	489	0.541922	0.179959	0.139059	0.139059
596		2017-04-20		Oscar	Oscar42845	2017-04-01	19	Post	5	284	74	60	39	457	0.621444	0.161926	0.131291	0.0853392
597		2017-04-21		Oscar	Oscar42846	2017-04-01	20	Post	5	366	140	86	62	654	0.559633	0.214067	0.131498	0.0948012						0.217391	0.26087	0.0434783	0.173913	0.347826	0.217391	0	0.291667	0.708333	0	0	1
598		2017-04-22		Oscar	Oscar42847	2017-04-01	21	Post	5	527	269	182	93	1071	0.492063	0.251167	0.169935	0.0868347
599		2017-04-23		Oscar	Oscar42848	2017-04-01	22	Post	5	544	285	179	114	1122	0.484848	0.254011	0.159537	0.101604
600	47	2017-04-24	54	Oscar	Oscar42849	2017-04-01	23	Post	5	111	128	110	112	461	0.240781	0.277657	0.238612	0.24295						0.217391	0.26087	0.0434783	0.130435	0.391304	0.217391	0	0.291667	0.708333	0	0	1
601		2017-03-29		Papa	Papa42823	C	C	C	6	51	66	35	9	161	0.31677	0.409938	0.217391	0.0559006
602		2017-03-30		Papa	Papa42824	C	C	C	6	133	75	60	15	283	0.469965	0.265018	0.212014	0.0530035
603		2017-03-31		Papa	Papa42825	C	C	C	6	198	150	85	21	454	0.436123	0.330396	0.187225	0.0462555
604		2017-04-01		Papa	Papa42826	C	C	C	6	107	112	63	9	291	0.367698	0.38488	0.216495	0.0309278
605		2017-04-02		Papa	Papa42827	C	C	C	6		1	2		3
606		2017-04-03		Papa	Papa42828	C	C	C	6	145	117	78	17	357	0.406162	0.327731	0.218487	0.047619	0.83871	0.0967742	0.0645161	0	0	0.83871	0.0967742	0.0967742	0.0645161	0	0	0	1	0	0	0	1
607		2017-04-04		Papa	Papa42829	C	C	C	6	102	119	83	14	318	0.320755	0.374214	0.261006	0.0440252
608		2017-04-05		Papa	Papa42830	C	C	C	6	110	113	71	17	311	0.353698	0.363344	0.228296	0.0546624	0.677419	0.225806	0.0645161	0.0322581	0	0.967742	0.0322581	0.0322581	0	0	0	0	1	0	0	0	1
609		2017-04-06		Papa	Papa42831	C	C	C	6	451	392	282	81	1206	0.373964	0.325041	0.233831	0.0671642
610		2017-04-07		Papa	Papa42832	C	C	C	6	971	1017	591	166	2745	0.353734	0.370492	0.215301	0.0604736	0.580645	0.258065	0.0967742	0.0645161	0	0.935484	0.0645161	0.0645161	0	0	0	0	1	0	0	0	1
611		2017-04-08		Papa	Papa42833	C	C	C	6	699	822	530	209	2260	0.309292	0.363717	0.234513	0.0924779
612		2017-04-09		Papa	Papa42834	C	C	C	6	554	652	482	146	1834	0.302072	0.355507	0.262814	0.0796074
613		2017-04-10		Papa	Papa42835	C	C	C	6	543	779	597	196	2115	0.256738	0.368322	0.28227	0.0926714	0.548387	0.258065	0.16129	0.0322581	0	0.967742	0.0322581	0.0322581	0	0	0	0	1	0	0	0	1
614		2017-04-11		Papa	Papa42836	C	C	C	6	484	599	426	158	1667	0.290342	0.359328	0.255549	0.094781
615		2017-04-12		Papa	Papa42837	C	C	C	6	709	794	615	234	2352	0.301446	0.337585	0.26148	0.0994898	0.516129	0.193548	0.225806	0.0322581	0.0322581	0.935484	0.0322581	0.0322581	0	0.0322581	0	0	1	0	0	0	1
616		2017-04-13		Papa	Papa42838	C	C	C	6	93	87	70	27	277	0.33574	0.314079	0.252708	0.0974729
617		2017-04-17		Papa	Papa42842	C	C	C	6	423	425	470	168	1486	0.284657	0.286003	0.316285	0.113055
618		2017-04-18		Papa	Papa42843	C	C	C	6	358	490	519	141	1508	0.237401	0.324934	0.344164	0.0935013	0.419355	0.193548	0.193548	0.16129	0.0322581	0.806452	0.16129	0.16129	0.0322581	0	0	0	1	0	0	0	0.967742
619		2017-04-19		Papa	Papa42844	C	C	C	6	375	401	492	169	1437	0.26096	0.279054	0.34238	0.117606						0.83871	0.16129	0.16129	0	0	0	0	1	0	0	0	0.967742
620		2017-04-20		Papa	Papa42845	C	C	C	6	705	716	795	321	2537	0.277887	0.282223	0.313362	0.126527
621		2017-04-21		Papa	Papa42846	C	C	C	6	1064	945	1068	490	3567	0.29829	0.264929	0.299411	0.13737						0.903226	0.0645161	0.0645161	0.0322581	0	0	0	1	0	0	0	1
622		2017-04-22		Papa	Papa42847	C	C	C	6	881	839	816	304	2840	0.310211	0.295423	0.287324	0.107042
623		2017-04-23		Papa	Papa42848	C	C	C	6	714	439	443	122	1718	0.4156	0.25553	0.257858	0.0710128
624		2017-04-24		Papa	Papa42849	C	C	C	6	653	455	520	161	1789	0.365008	0.254332	0.290665	0.0899944						0.806452	0.16129	0.129032	0.0322581	0	0.0322581	0	0.967742	0.0322581	0	0	0.935484
625		2017-04-25		Papa	Papa42850	C	C	C	6	43	4	2	1	50
626		2017-04-26		Papa	Papa42851	C	C	C	6	498	170	169	62	899	0.553949	0.189099	0.187987	0.0689655						0.806452	0.129032	0.129032	0.0645161	0	0	0	0.967742	0.0322581	0	0	0.935484
627		2017-04-27		Papa	Papa42852	C	C	C	6	635	353	367	183	1538	0.412874	0.229519	0.238622	0.118986
628		2017-04-28		Papa	Papa42853	C	C	C	6	1445	663	730	290	3128	0.461957	0.211957	0.233376	0.092711						0.866667	0.0666667	0.0666667	0.0666667	0	0	0	1	0	0	0	0.966667
629		2017-04-29		Papa	Papa42854	C	C	C	6	1261	596	581	304	2742	0.459883	0.21736	0.211889	0.110868
630		2017-04-30		Papa	Papa42855	C	C	C	6	1634	858	901	510	3903	0.418652	0.219831	0.230848	0.130669
631		2017-05-01		Papa	Papa42856	C	C	C	6	1404	746	909	453	3512	0.399772	0.212415	0.258827	0.128986	0.8	0	0.133333	0.0333333	0.0333333	0.933333	0.0333333	0.0333333	0	0.0333333	0	0	1	0	0	0	0.966667
632		2017-05-02		Papa	Papa42857	C	C	C	6	1750	883	1014	567	4214	0.415282	0.20954	0.240626	0.134551
633		2017-05-03		Papa	Papa42858	C	C	C	6	1089	698	817	527	3131	0.347812	0.222932	0.260939	0.168317						0.766667	0.133333	0.133333	0.0666667	0.0333333	0	0	0.933333	0.0666667	0	0	1
634		2017-05-04		Papa	Papa42859	C	C	C	6	1356	528	575	373	2832	0.478814	0.186441	0.203037	0.131709
635		2017-05-05		Papa	Papa42860	C	C	C	6	1263	569	764	449	3045	0.414778	0.186864	0.250903	0.147455						0.766667	0.166667	0.133333	0.0333333	0.0333333	0.0333333	0	0.966667	0.0333333	0	0	1
636		2017-05-06		Papa	Papa42861	C	C	C	6	1379	849	1070	628	3926	0.351248	0.216251	0.272542	0.159959
637		2017-05-07		Papa	Papa42862	C	C	C	6	939	460	625	378	2402	0.390924	0.191507	0.2602	0.157369
638		2017-05-08		Papa	Papa42863	C	C	C	6	1701	731	898	484	3814	0.445988	0.191662	0.235448	0.126901						0.8	0.166667	0.1	0.0333333	0	0.0666667	0	0.933333	0.0666667	0	0	1
639		2017-05-09		Papa	Papa42864	C	C	C	6	1431	662	664	272	3029	0.472433	0.218554	0.219214	0.0897986
640		2017-05-10		Papa	Papa42865	C	C	C	6	2173	1002	974	363	4512	0.481605	0.222074	0.215869	0.0804521
641		2017-05-11		Papa	Papa42866	C	C	C	6	2102	991	1086	581	4760	0.441597	0.208193	0.228151	0.122059
642		2017-05-12		Papa	Papa42867	C	C	C	6	1905	940	1049	502	4396	0.433348	0.213831	0.238626	0.114195	0.633333	0	0.166667	0.1	0.1	0.8	0.133333	0.1	0.0666667	0	0.0333333	0	0.866667	0.133333	0	0	0.966667
643		2017-05-13		Papa	Papa42868	C	C	C	6	1620	681	834	424	3559	0.455184	0.191346	0.234335	0.119135
644		2017-05-14		Papa	Papa42869	C	C	C	6	404	242	272	139	1057	0.382214	0.22895	0.257332	0.131504
645		2017-05-17		Papa	Papa42872	C	C	C	6	689	328	454	297	1768	0.389706	0.18552	0.256787	0.167986
646	45	2017-05-18	50	Papa	Papa42873	C	C	C	6	1381	657	700	431	3169	0.435784	0.207321	0.22089	0.136005	0.5	0	0.133333	0.233333	0.133333	0.633333	0.233333	0.2	0.1	0.0333333	0.0333333	0	0.9	0.1	0	0	0.933333
647		2017-04-02		Quebec	Quebec42827	2017-05-02	-30	Pre	6	35	22	26	5	88
648		2017-04-03		Quebec	Quebec42828	2017-05-02	-29	Pre	6	196	164	172	87	619	0.31664	0.264943	0.277868	0.140549	0.821429	0	0.107143	0.0357143	0.0357143	0.821429	0.0357143	0	0.107143	0.0357143	0.0357143	0	1	0	0	0	1
649		2017-04-04		Quebec	Quebec42829	2017-05-02	-28	Pre	6	252	234	188	125	799	0.315394	0.292866	0.235294	0.156446
650		2017-04-05		Quebec	Quebec42830	2017-05-02	-27	Pre	6	303	309	292	185	1089	0.278237	0.283747	0.268136	0.169881	0.642857	0.178571	0.178571	0	0	1	0	0	0	0	0	0	0.964286	0.0357143	0	0	1
651		2017-04-06		Quebec	Quebec42831	2017-05-02	-26	Pre	6	580	375	422	264	1641	0.353443	0.228519	0.25716	0.160878
652		2017-04-07		Quebec	Quebec42832	2017-05-02	-25	Pre	6	592	514	475	374	1955	0.302813	0.262916	0.242967	0.191304	0.642857	0.178571	0.178571	0	0	1	0	0	0	0	0	0	0.964286	0.0357143	0	0	1
653		2017-04-08		Quebec	Quebec42833	2017-05-02	-24	Pre	6	708	614	611	478	2411	0.293654	0.254666	0.253422	0.198258
654		2017-04-09		Quebec	Quebec42834	2017-05-02	-23	Pre	6	682	595	632	473	2382	0.286314	0.24979	0.265323	0.198573
655		2017-04-10		Quebec	Quebec42835	2017-05-02	-22	Pre	6	578	672	651	416	2317	0.249461	0.29003	0.280967	0.179543	0.607143	0.142857	0.178571	0.0714286	0	0.928571	0.0714286	0.0714286	0	0	0	0	0.964286	0.0357143	0	0	1
656		2017-04-11		Quebec	Quebec42836	2017-05-02	-21	Pre	6	267	369	378	205	1219	0.219032	0.302707	0.31009	0.168171
657		2017-04-12		Quebec	Quebec42837	2017-05-02	-20	Pre	6	12	21	18	13	64					0.678571	0.0357143	0.214286	0.0714286	0	0.928571	0.0714286	0.0714286	0	0	0	0	0.964286	0.0357143	0	0	1
658		2017-04-13		Quebec	Quebec42838	2017-05-02	-19	Pre	6	2	1	1	3	7
659		2017-04-17		Quebec	Quebec42842	2017-05-02	-15	Pre	6	390	326	331	252	1299	0.300231	0.250962	0.254811	0.193995
660		2017-04-18		Quebec	Quebec42843	2017-05-02	-14	Pre	6	837	595	710	431	2573	0.325301	0.231248	0.275942	0.167509	0.5	0	0.285714	0.214286	0	0.785714	0.178571	0.178571	0.0357143	0	0	0	0.964286	0	0.0357143	0	1
661		2017-04-19		Quebec	Quebec42844	2017-05-02	-13	Pre	6	814	479	477	349	2119	0.384143	0.22605	0.225106	0.1647						0.5	0.464286	0.464286	0	0.0357143	0	0	0.964286	0	0.0357143	0	0.964286
662		2017-04-20		Quebec	Quebec42845	2017-05-02	-12	Pre	6	518	264	241	194	1217	0.425637	0.216927	0.198028	0.159408
663		2017-04-21		Quebec	Quebec42846	2017-05-02	-11	Pre	6	994	632	551	507	2684	0.370343	0.235469	0.205291	0.188897						0.821429	0.178571	0.178571	0	0	0	0	0.964286	0	0.0357143	0	0.964286
664		2017-04-22		Quebec	Quebec42847	2017-05-02	-10	Pre	6	643	416	336	304	1699	0.378458	0.24485	0.197763	0.178929
665		2017-04-23		Quebec	Quebec42848	2017-05-02	-9	Pre	6	684	501	483	320	1988	0.344064	0.252012	0.242958	0.160966
666		2017-04-24		Quebec	Quebec42849	2017-05-02	-8	Pre	6	1079	462	397	205	2143	0.5035	0.215586	0.185254	0.0956603						0.5	0.392857	0.392857	0.0714286	0.0357143	0	0	0.892857	0.0714286	0.0357143	0	0.964286
667		2017-04-25		Quebec	Quebec42850	2017-05-02	-7	Pre	6	182	56	69	25	332	0.548193	0.168675	0.207831	0.0753012
668		2017-04-26		Quebec	Quebec42851	2017-05-02	-6	Pre	6	2051	514	594	309	3468	0.591407	0.148212	0.17128	0.0891003						0.642857	0.142857	0.142857	0.142857	0.0714286	0	0	0.928571	0.0357143	0.0357143	0	0.964286
669		2017-04-27		Quebec	Quebec42852	2017-05-02	-5	Pre	6	1444	393	417	280	2534	0.56985	0.155091	0.164562	0.110497
670		2017-04-28		Quebec	Quebec42853	2017-05-02	-4	Pre	6	2284	556	560	351	3751	0.608904	0.148227	0.149294	0.093575						0.642857	0.178571	0.107143	0.107143	0.0714286	0.0714286	0	0.892857	0.0714286	0.0357143	0	0.928571
671		2017-04-29		Quebec	Quebec42854	2017-05-02	-3	Pre	6	3023	530	551	396	4500	0.671778	0.117778	0.122444	0.088
672		2017-04-30		Quebec	Quebec42855	2017-05-02	-2	Pre	6	3872	817	897	552	6138	0.630824	0.133105	0.146139	0.0899316
673		2017-05-01		Quebec	Quebec42856	2017-05-02	-1	Pre	6	3112	789	827	538	5266	0.590961	0.149829	0.157045	0.102165	0.428571	0	0	0.107143	0.464286	0.428571	0.142857	0.107143	0.214286	0.214286	0.0357143	0	0.714286	0.25	0.0357143	0	1
674		2017-05-02		Quebec	Quebec42857	2017-05-02	0	Post	6	1961	421	490	267	3139	0.624721	0.134119	0.156101	0.0850589
675		2017-05-03		Quebec	Quebec42858	2017-05-02	1	Post	6	3536	726	670	482	5414	0.653122	0.134097	0.123753	0.0890284						0.357143	0.107143	0	0.285714	0.25	0.107143	0	0.785714	0.178571	0.0357143	0	1
676		2017-05-04		Quebec	Quebec42859	2017-05-02	2	Post	6	5048	932	950	689	7619	0.662554	0.122326	0.124688	0.0904318
677		2017-05-05		Quebec	Quebec42860	2017-05-02	3	Post	6	4234	701	657	485	6077	0.696725	0.115353	0.108113	0.0798091						0.25	0.214286	0.107143	0.321429	0.214286	0.107143	0	0.607143	0.357143	0.0357143	0	0.964286
678		2017-05-06		Quebec	Quebec42861	2017-05-02	4	Post	6	3097	501	490	392	4480	0.691295	0.11183	0.109375	0.0875
679		2017-05-07		Quebec	Quebec42862	2017-05-02	5	Post	6	1887	365	394	324	2970	0.635354	0.122896	0.13266	0.109091
680		2017-05-08		Quebec	Quebec42863	2017-05-02	6	Post	6	3910	774	738	596	6018	0.649718	0.128614	0.122632	0.0990362						0.25	0.214286	0.0357143	0.464286	0.0714286	0.178571	0	0.464286	0.5	0.0357143	0	0.928571
681		2017-05-09		Quebec	Quebec42864	2017-05-02	7	Post	6	2840	572	622	500	4534	0.626378	0.126158	0.137186	0.110278
682		2017-05-10		Quebec	Quebec42865	2017-05-02	8	Post	6	2398	501	521	427	3847	0.623343	0.130231	0.13543	0.110996
683		2017-05-11		Quebec	Quebec42866	2017-05-02	9	Post	6	1794	323	366	272	2755	0.65118	0.117241	0.132849	0.0987296
684		2017-05-12		Quebec	Quebec42867	2017-05-02	10	Post	6	2270	519	553	495	3837	0.591608	0.135262	0.144123	0.129007	0.285714	0	0.0357143	0.0357143	0.642857	0.321429	0.214286	0.0357143	0.357143	0.107143	0.178571	0	0.214286	0.714286	0.0357143	0.0357143	0.964286
685		2017-05-13		Quebec	Quebec42868	2017-05-02	11	Post	6	1716	398	515	374	3003	0.571429	0.132534	0.171495	0.124542
686		2017-05-14		Quebec	Quebec42869	2017-05-02	12	Post	6	847	165	207	239	1458	0.580933	0.113169	0.141975	0.163923
687		2017-05-17		Quebec	Quebec42872	2017-05-02	15	Post	6	917	279	374	294	1864	0.491953	0.149678	0.200644	0.157725
688	41	2017-05-18	46	Quebec	Quebec42873	2017-05-02	16	Post	6	1673	480	629	542	3324	0.503309	0.144404	0.18923	0.163057	0.321429	0	0.0357143	0.142857	0.5	0.357143	0.178571	0	0.321429	0.142857	0.178571	0	0.285714	0.678571	0.0357143	0	0.892857
689		2017-04-12		Romeo	Romeo42837	C	C	C	7	48	53	18	2	121	0.396694	0.438017	0.14876	0.0165289
690		2017-04-13		Romeo	Romeo42838	C	C	C	7	52	39	18	3	112	0.464286	0.348214	0.160714	0.0267857
691		2017-04-14		Romeo	Romeo42839	C	C	C	7	28	24	5		57
692		2017-04-15		Romeo	Romeo42840	C	C	C	7	5	1			6
693		2017-04-17		Romeo	Romeo42842	C	C	C	7	245	175	38	2	460	0.532609	0.380435	0.0826087	0.00434783
694		2017-04-18		Romeo	Romeo42843	C	C	C	7	507	399	70	1	977	0.518936	0.408393	0.0716479	0.00102354						0.956522	0.0434783	0.0434783	0	0	0	0	0.782609	0.0434783	0.173913	0	1
695		2017-04-19		Romeo	Romeo42844	C	C	C	7	402	262	30	2	696	0.577586	0.376437	0.0431034	0.00287356						1	0	0	0	0	0	0	0.818182	0	0.181818	0	1
696		2017-04-20		Romeo	Romeo42845	C	C	C	7	68	51	18	1	138	0.492754	0.369565	0.130435	0.00724638
697		2017-04-21		Romeo	Romeo42846	C	C	C	7	13	17			30										1	0	0	0	0	0	0	0.818182	0	0.181818	0	1
698		2017-04-22		Romeo	Romeo42847	C	C	C	7	22	18			40
699		2017-04-23		Romeo	Romeo42848	C	C	C	7	10	11	2		23
700		2017-04-24		Romeo	Romeo42849	C	C	C	7	85	55	12		152	0.559211	0.361842	0.0789474	0						0.954545	0.0454545	0.0454545	0	0	0	0	0.818182	0	0.181818	0	1
701		2017-04-25		Romeo	Romeo42850	C	C	C	7	7	2	1		10
702		2017-04-27		Romeo	Romeo42852	C	C	C	7	9	6	1		16
703		2017-04-28		Romeo	Romeo42853	C	C	C	7		2	2		4										0.954545	0.0454545	0.0454545	0	0	0	0	0.818182	0	0.181818	0	1
704		2017-04-29		Romeo	Romeo42854	C	C	C	7	37	28	14		79
705		2017-04-30		Romeo	Romeo42855	C	C	C	7	140	170	42	4	356	0.393258	0.477528	0.117978	0.011236
706		2017-05-01		Romeo	Romeo42856	C	C	C	7	230	186	46	7	469	0.490405	0.396588	0.098081	0.0149254	0.619048	0.0952381	0.238095	0.047619	0	0.952381	0.047619	0.047619	0	0	0	0	0.809524	0	0.190476	0	1
707		2017-05-02		Romeo	Romeo42857	C	C	C	7	395	270	74	4	743	0.531629	0.363392	0.0995962	0.00538358
708		2017-05-03		Romeo	Romeo42858	C	C	C	7	241	245	63	9	558	0.4319	0.439068	0.112903	0.016129						0.857143	0.142857	0.142857	0	0	0	0	0.809524	0	0.190476	0	1
709		2017-05-04		Romeo	Romeo42859	C	C	C	7	737	542	155	8	1442	0.511096	0.375867	0.10749	0.00554785
710		2017-05-05		Romeo	Romeo42860	C	C	C	7	760	734	140	6	1640	0.463415	0.447561	0.0853659	0.00365854						1	0	0	0	0	0	0	0.809524	0	0.190476	0	1
711		2017-05-06		Romeo	Romeo42861	C	C	C	7	1890	1493	337	12	3732	0.506431	0.400054	0.0903001	0.00321543
712		2017-05-07		Romeo	Romeo42862	C	C	C	7	1040	899	230	19	2188	0.47532	0.410878	0.105119	0.00868373
713		2017-05-08		Romeo	Romeo42863	C	C	C	7	2969	2077	528	39	5613	0.528951	0.370034	0.0940673	0.00694816						0.904762	0.0952381	0.0952381	0	0	0	0	0.809524	0	0.190476	0	1
714		2017-05-09		Romeo	Romeo42864	C	C	C	7	2582	543	225	33	3383	0.763228	0.160508	0.066509	0.00975466
715		2017-05-10		Romeo	Romeo42865	C	C	C	7	2822	548	287	64	3721	0.758398	0.147272	0.0771298	0.0171997	0.761905	0	0.190476	0.047619	0	0.952381	0.047619	0.047619	0	0	0	0	0.809524	0	0.190476	0	1
716		2017-05-11		Romeo	Romeo42866	C	C	C	7	1129	264	171	20	1584	0.712753	0.166667	0.107955	0.0126263
717		2017-05-12		Romeo	Romeo42867	C	C	C	7	2411	615	410	97	3533	0.682423	0.174073	0.116049	0.0274554	0.727273	0	0.181818	0.0909091	0	0.904762	0.0952381	0.0952381	0	0	0	0	0.809524	0	0.190476	0	1
718		2017-05-13		Romeo	Romeo42868	C	C	C	7	2252	581	388	72	3293	0.683875	0.176435	0.117826	0.0218646
719		2017-05-14		Romeo	Romeo42869	C	C	C	7	1267	400	319	53	2039	0.621383	0.196175	0.156449	0.0259931
720		2017-05-17		Romeo	Romeo42872	C	C	C	7	2065	506	424	110	3105	0.665056	0.162963	0.136554	0.0354267	0.772727	0	0.181818	0.0454545	0	0.952381	0.047619	0.047619	0	0	0	0	0.809524	0	0.190476	0	1
721		2017-05-18		Romeo	Romeo42873	C	C	C	7	4160	1101	982	231	6474	0.64257	0.170065	0.151684	0.0356812	0.904762	0	0	0.0952381	0	0.904762	0.0952381	0.0952381	0	0	0	0	0.809524	0	0.190476	0	1
722		2017-05-19		Romeo	Romeo42874	C	C	C	7	3065	1059	972	262	5358	0.572042	0.197648	0.181411	0.0488988
723		2017-05-20		Romeo	Romeo42875	C	C	C	7	2326	682	565	177	3750	0.620267	0.181867	0.150667	0.0472
724		2017-05-21		Romeo	Romeo42876	C	C	C	7	2113	868	798	223	4002	0.527986	0.216892	0.1994	0.0557221
725		2017-05-22		Romeo	Romeo42877	C	C	C	7	2751	999	862	273	4885	0.563153	0.204504	0.176459	0.0558854	0.772727	0	0.136364	0.0909091	0	0.904762	0.0952381	0.0952381	0	0	0	0	0.809524	0	0.190476	0	1
726		2017-05-23		Romeo	Romeo42878	C	C	C	7	2662	1255	1193	344	5454	0.488082	0.230106	0.218739	0.063073
727		2017-05-24		Romeo	Romeo42879	C	C	C	7	3455	1343	1205	462	6465	0.534416	0.207734	0.186388	0.0714617
728		2017-05-25		Romeo	Romeo42880	C	C	C	7	1792	665	689	233	3379	0.530334	0.196804	0.203906	0.0689553
729		2017-05-26		Romeo	Romeo42881	C	C	C	7	538	445	493	118	1594	0.337516	0.279172	0.309285	0.0740276	0.904762	0	0.047619	0.047619	0	0.952381	0.047619	0.047619	0	0	0	0	0.809524	0	0.190476	0	1
730		2017-05-27		Romeo	Romeo42882	C	C	C	7	3699	1744	1982	934	8359	0.442517	0.208637	0.23711	0.111736
731		2017-05-28		Romeo	Romeo42883	C	C	C	7	2714	1156	1092	405	5367	0.505683	0.21539	0.203466	0.0754612
732		2017-05-29		Romeo	Romeo42884	C	C	C	7	2983	1039	1015	389	5426	0.54976	0.191485	0.187062	0.0716919	0.761905	0	0.190476	0.047619	0	0.952381	0.047619	0.047619	0	0	0	0	0.666667	0.142857	0.190476	0	1
733		2017-05-30		Romeo	Romeo42885	C	C	C	7	2231	809	783	298	4121	0.541373	0.196312	0.190002	0.0723125
734		2017-05-31		Romeo	Romeo42886	C	C	C	7	1939	968	893	389	4189	0.462879	0.231081	0.213177	0.0928623
735	46	2017-06-01	50	Romeo	Romeo42887	C	C	C	7	2566	1208	1354	691	5819	0.440969	0.207596	0.232686	0.118749
736		2017-04-26		Sierra	Sierra42851	2017-05-23	-27	Pre	7				2	2										0.916667	0.0833333	0.0833333	0	0	0	0	1	0	0	0	1
737		2017-04-27		Sierra	Sierra42852	2017-05-23	-26	Pre	7	3	5	3	1	12
738		2017-04-29		Sierra	Sierra42854	2017-05-23	-24	Pre	7	7	7	16	6	36
739		2017-04-30		Sierra	Sierra42855	2017-05-23	-23	Pre	7	147	81	110	75	413	0.355932	0.196126	0.266344	0.181598
740		2017-05-01		Sierra	Sierra42856	2017-05-23	-22	Pre	7	117	59	86	48	310	0.377419	0.190323	0.277419	0.154839	0.458333	0.0416667	0.25	0.208333	0.0416667	0.75	0.25	0.208333	0	0	0	0.0416667	1	0	0	0	1
741		2017-05-02		Sierra	Sierra42857	2017-05-23	-21	Pre	7	85	46	44	44	219	0.388128	0.210046	0.200913	0.200913
742		2017-05-03		Sierra	Sierra42858	2017-05-23	-20	Pre	7	91	70	89	89	339	0.268437	0.20649	0.262537	0.262537						0.666667	0.0833333	0.0416667	0.0833333	0.166667	0.0416667	0	1	0	0	0	1
743		2017-05-04		Sierra	Sierra42859	2017-05-23	-19	Pre	7	36	13	20	18	87
744		2017-05-05		Sierra	Sierra42860	2017-05-23	-18	Pre	7	140	65	74	74	353	0.396601	0.184136	0.209632	0.209632						0.75	0.208333	0.166667	0	0.0416667	0.0416667	0	0.958333	0.0416667	0	0	1
745		2017-05-06		Sierra	Sierra42861	2017-05-23	-17	Pre	7	88	45	57	32	222	0.396396	0.202703	0.256757	0.144144
746		2017-05-07		Sierra	Sierra42862	2017-05-23	-16	Pre	7	86	59	78	71	294	0.292517	0.20068	0.265306	0.241497
747		2017-05-08		Sierra	Sierra42863	2017-05-23	-15	Pre	7	152	54	56	56	318	0.477987	0.169811	0.176101	0.176101						0.75	0.208333	0.0416667	0	0.0416667	0.166667	0	0.875	0.125	0	0	1
748		2017-05-09		Sierra	Sierra42864	2017-05-23	-14	Pre	7	3695	698	511	205	5109	0.723234	0.136622	0.10002	0.0401253
749		2017-05-10		Sierra	Sierra42865	2017-05-23	-13	Pre	7	5376	1265	1055	582	8278	0.649432	0.152815	0.127446	0.0703068	0.458333	0.0416667	0.0416667	0.208333	0.25	0.541667	0.25	0.208333	0.0416667	0.166667	0.0416667	0	0.916667	0.0833333	0	0	1
750		2017-05-11		Sierra	Sierra42866	2017-05-23	-12	Pre	7	5176	1106	888	418	7588	0.68213	0.145756	0.117027	0.055087
751		2017-05-12		Sierra	Sierra42867	2017-05-23	-11	Pre	7	7060	1432	1129	617	10238	0.689588	0.139871	0.110275	0.0602657	0.416667	0	0.0833333	0.166667	0.333333	0.5	0.208333	0.125	0.166667	0.125	0.0833333	0	0.791667	0.208333	0	0	1
752		2017-05-13		Sierra	Sierra42868	2017-05-23	-10	Pre	7	7590	1542	1321	746	11199	0.677739	0.137691	0.117957	0.0666131
753		2017-05-14		Sierra	Sierra42869	2017-05-23	-9	Pre	7	2213	398	361	206	3178	0.69635	0.125236	0.113593	0.0648206
754		2017-05-17		Sierra	Sierra42872	2017-05-23	-6	Pre	7	7051	1645	1490	936	11122	0.633969	0.147905	0.133969	0.0841575	0.416667	0.0833333	0	0.125	0.375	0.5	0.25	0.125	0.125	0.125	0.125	0	0.666667	0.333333	0	0	0.958333
755		2017-05-18		Sierra	Sierra42873	2017-05-23	-5	Pre	7	7104	1756	1535	842	11237	0.632197	0.156269	0.136602	0.074931	0.375	0.125	0.125	0.0416667	0.333333	0.625	0.0416667	0.0416667	0.125	0.208333	0	0	0.791667	0.208333	0	0	0.958333
756		2017-05-19		Sierra	Sierra42874	2017-05-23	-4	Pre	7	8362	1286	1174	694	11516	0.72612	0.111671	0.101945	0.060264
757		2017-05-20		Sierra	Sierra42875	2017-05-23	-3	Pre	7	7865	1067	830	477	10239	0.768141	0.104209	0.0810626	0.0465866
758		2017-05-21		Sierra	Sierra42876	2017-05-23	-2	Pre	7	7801	787	524	284	9396	0.830247	0.083759	0.0557684	0.0302256
759		2017-05-22		Sierra	Sierra42877	2017-05-23	-1	Pre	7	9289	1246	888	571	11994	0.774471	0.103885	0.074037	0.0476071	0.166667	0	0.0416667	0.291667	0.5	0.208333	0.166667	0.166667	0.166667	0.458333	0	0	0.583333	0.416667	0	0	0.875
760		2017-05-23		Sierra	Sierra42878	2017-05-23	0	Post	7	8919	919	635	409	10882	0.81961	0.0844514	0.0583532	0.037585
761		2017-05-24		Sierra	Sierra42879	2017-05-23	1	Post	7	9557	935	910	643	12045	0.793441	0.0776256	0.07555	0.0533831
762		2017-05-25		Sierra	Sierra42880	2017-05-23	2	Post	7	5832	1194	1380	796	9202	0.633775	0.129754	0.149967	0.0865029
763		2017-05-26		Sierra	Sierra42881	2017-05-23	3	Post	7	2002	394	422	335	3153	0.634951	0.12496	0.133841	0.106248	0.105263	0	0	0.0526316	0.842105	0.105263	0	0	0.526316	0.368421	0	0	0.105263	0.894737	0	0	0.947368
764		2017-05-27		Sierra	Sierra42882	2017-05-23	4	Post	7	6939	1356	1299	1045	10639	0.652223	0.127456	0.122098	0.0982235
765		2017-05-28		Sierra	Sierra42883	2017-05-23	5	Post	7	6883	1532	1216	785	10416	0.66081	0.147081	0.116743	0.0753648
766		2017-05-29		Sierra	Sierra42884	2017-05-23	6	Post	7	7435	1467	1192	850	10944	0.679368	0.134046	0.108918	0.0776681	0.25	0	0.0833333	0.125	0.541667	0.157895	0.105263	0.0526316	0.421053	0.315789	0.0526316	0	0.526316	0.473684	0	0	0.947368
767		2017-05-30		Sierra	Sierra42885	2017-05-23	7	Post	7	4256	914	915	640	6725	0.632862	0.135911	0.136059	0.0951673
768		2017-05-31		Sierra	Sierra42886	2017-05-23	8	Post	7	5034	1186	1257	877	8354	0.602586	0.141968	0.150467	0.10498
769	33	2017-06-01	36	Sierra	Sierra42887	2017-05-23	9	Post	7	4188	863	801	558	6410	0.653354	0.134633	0.124961	0.0870515
770		2017-04-12		Tango	Tango42837	2017-04-30	-18	Pre	7	8	2	4		14
771		2017-04-13		Tango	Tango42838	2017-04-30	-17	Pre	7	9	3	4		16
772		2017-04-17		Tango	Tango42842	2017-04-30	-13	Pre	7	387	160	98	14	659	0.587253	0.242792	0.14871	0.0212443
773		2017-04-18		Tango	Tango42843	2017-04-30	-12	Pre	7	763	296	197	43	1299	0.587375	0.227868	0.151655	0.0331024						0.88	0.12	0.12	0	0	0	0	1	0	0	0	1
774		2017-04-19		Tango	Tango42844	2017-04-30	-11	Pre	7	552	279	189	65	1085	0.508756	0.257143	0.174194	0.0599078						1	0	0	0	0	0	0	1	0	0	0	1
775		2017-04-20		Tango	Tango42845	2017-04-30	-10	Pre	7	369	139	85	23	616	0.599026	0.225649	0.137987	0.0373377
776		2017-04-21		Tango	Tango42846	2017-04-30	-9	Pre	7	398	222	123	36	779	0.510911	0.284981	0.157895	0.0462131						0.96	0.04	0.04	0	0	0	0	1	0	0	0	1
777		2017-04-22		Tango	Tango42847	2017-04-30	-8	Pre	7	439	236	163	29	867	0.506344	0.272203	0.188005	0.0334487
778		2017-04-23		Tango	Tango42848	2017-04-30	-7	Pre	7	469	312	214	59	1054	0.444972	0.296015	0.203036	0.0559772
779		2017-04-24		Tango	Tango42849	2017-04-30	-6	Pre	7	9	5	3		17										0.76	0.24	0.24	0	0	0	0	1	0	0	0	1
780		2017-04-25		Tango	Tango42850	2017-04-30	-5	Pre	7	7	2			9
781		2017-04-26		Tango	Tango42851	2017-04-30	-4	Pre	7	2				2										0.88	0.12	0.12	0	0	0	0	1	0	0	0	1
782		2017-04-27		Tango	Tango42852	2017-04-30	-3	Pre	7	42	15	7		64
783		2017-04-28		Tango	Tango42853	2017-04-30	-2	Pre	7	19	2	8	7	36										0.56	0.32	0.28	0.08	0.04	0.04	0	1	0	0	0	1
784		2017-04-29		Tango	Tango42854	2017-04-30	-1	Pre	7	87	44	24	4	159	0.54717	0.27673	0.150943	0.0251572
785		2017-04-30		Tango	Tango42855	2017-04-30	0	Post	7	704	148	84	23	959	0.734098	0.154327	0.0875912	0.0239833
786		2017-05-01		Tango	Tango42856	2017-04-30	1	Post	7	2307	529	283	65	3184	0.72456	0.166143	0.0888819	0.0204146	0.16	0	0.24	0.04	0.56	0.4	0.2	0.04	0.08	0.32	0.16	0	0.96	0.04	0	0	0.88
787		2017-05-02		Tango	Tango42857	2017-04-30	2	Post	7	4874	892	362	81	6209	0.78499	0.143662	0.0583025	0.0130456
788		2017-05-03		Tango	Tango42858	2017-04-30	3	Post	7	3916	705	313	100	5034	0.77791	0.140048	0.0621772	0.0198649
789		2017-05-04		Tango	Tango42859	2017-04-30	4	Post	7	4528	788	430	128	5874	0.770855	0.13415	0.0732039	0.0217909
790		2017-05-05		Tango	Tango42860	2017-04-30	5	Post	7	6018	1279	708	343	8348	0.720891	0.15321	0.0848107	0.0410877						0.04	0.04	0	0.4	0.52	0.04	0	0.16	0.84	0	0	0.52
791		2017-05-06		Tango	Tango42861	2017-04-30	6	Post	7	8397	1713	981	378	11469	0.732148	0.149359	0.0855349	0.0329584
792		2017-05-07		Tango	Tango42862	2017-04-30	7	Post	7	5408	960	598	246	7212	0.749861	0.133111	0.0829174	0.0341098
793		2017-05-08		Tango	Tango42863	2017-04-30	8	Post	7	2995	578	399	286	4258	0.703382	0.135744	0.093706	0.0671677						0.04	0.4	0.08	0.24	0.32	0.32	0	0.08	0.92	0	0	0.92
794		2017-05-09		Tango	Tango42864	2017-04-30	9	Post	7	1820	301	153	61	2335	0.779443	0.128908	0.0655246	0.0261242
795		2017-05-10		Tango	Tango42865	2017-04-30	10	Post	7	4314	466	253	70	5103	0.845385	0.0913188	0.0495787	0.0137174
796		2017-05-11		Tango	Tango42866	2017-04-30	11	Post	7	3326	363	226	101	4016	0.828187	0.0903884	0.0562749	0.0251494
797		2017-05-12		Tango	Tango42867	2017-04-30	12	Post	7	3277	333	224	91	3925	0.834904	0.0848408	0.0570701	0.0231847	0.04	0	0.04	0.08	0.84	0.08	0.28	0.04	0.28	0.36	0.24	0	0.04	0.96	0	0	0.84
798		2017-05-13		Tango	Tango42868	2017-04-30	13	Post	7	3557	486	320	139	4502	0.790093	0.107952	0.0710795	0.0308752
799		2017-05-14		Tango	Tango42869	2017-04-30	14	Post	7	1704	201	106	27	2038	0.836114	0.0986261	0.0520118	0.0132483
800		2017-05-17		Tango	Tango42872	2017-04-30	17	Post	7	3685	596	517	264	5062	0.727973	0.11774	0.102134	0.0521533
801		2017-05-18		Tango	Tango42873	2017-04-30	18	Post	7	3795	892	986	572	6245	0.607686	0.142834	0.157886	0.0915933	0.2	0	0.08	0.16	0.56	0.28	0.12	0.08	0.48	0.12	0.04	0	0.08	0.84	0.08	0	1
802		2017-05-19		Tango	Tango42874	2017-04-30	19	Post	7	3710	931	1038	658	6337	0.585451	0.146915	0.1638	0.103835
803		2017-05-20		Tango	Tango42875	2017-04-30	20	Post	7	2422	581	650	451	4104	0.590156	0.141569	0.158382	0.109893
804		2017-05-21		Tango	Tango42876	2017-04-30	21	Post	7	2690	669	573	408	4340	0.619816	0.154147	0.132028	0.0940092
805		2017-05-22		Tango	Tango42877	2017-04-30	22	Post	7	3727	1081	1218	902	6928	0.537962	0.156033	0.175808	0.130196	0.28	0	0.16	0.04	0.52	0.44	0.04	0.04	0.44	0.08	0	0	0.12	0.84	0.04	0	1
806		2017-05-23		Tango	Tango42878	2017-04-30	23	Post	7	3178	712	661	501	5052	0.629058	0.140934	0.130839	0.0991686
807		2017-05-24		Tango	Tango42879	2017-04-30	24	Post	7	3179	837	853	756	5625	0.565156	0.1488	0.151644	0.1344
808		2017-05-25		Tango	Tango42880	2017-04-30	25	Post	7	1536	573	581	550	3240	0.474074	0.176852	0.179321	0.169753
809		2017-05-26		Tango	Tango42881	2017-04-30	26	Post	7	859	310	346	309	1824	0.470943	0.169956	0.189693	0.169408	0.6	0	0.2	0.04	0.16	0.8	0	0	0.16	0.04	0	0	0.16	0.84	0	0	1
810		2017-05-27		Tango	Tango42882	2017-04-30	27	Post	7	2606	873	1031	920	5430	0.479926	0.160773	0.189871	0.169429
811		2017-05-28		Tango	Tango42883	2017-04-30	28	Post	7	2157	756	1020	732	4665	0.462379	0.162058	0.21865	0.156913
812		2017-05-29		Tango	Tango42884	2017-04-30	29	Post	7	2349	755	910	650	4664	0.503645	0.161878	0.195111	0.139365	0.56	0	0.12	0.08	0.24	0.68	0.12	0.08	0.16	0.04	0.04	0	0.04	0.96	0	0	1
813		2017-05-30		Tango	Tango42885	2017-04-30	30	Post	7	1851	689	805	485	3830	0.48329	0.179896	0.210183	0.126632
814		2017-05-31		Tango	Tango42886	2017-04-30	31	Post	7	1415	547	768	627	3357	0.421507	0.162943	0.228776	0.186774
815	45	2017-06-01	50	Tango	Tango42887	2017-04-30	32	Post	7	1493	717	805	714	3729	0.400375	0.192277	0.215876	0.191472
816		2017-04-26		Uniform	Uniform42851	2017-05-28	-32	Pre	8		1	1	1	3
817		2017-04-27		Uniform	Uniform42852	2017-05-28	-31	Pre	8	4	1	1		6
818		2017-04-29		Uniform	Uniform42854	2017-05-28	-29	Pre	8	22	12	11	2	47
819		2017-04-30		Uniform	Uniform42855	2017-05-28	-28	Pre	8	203	78	43	8	332	0.611446	0.23494	0.129518	0.0240964
820		2017-05-01		Uniform	Uniform42856	2017-05-28	-27	Pre	8	202	90	55	5	352	0.573864	0.255682	0.15625	0.0142045	0.785714	0.142857	0.0714286	0	0	1	0	0	0	0	0	0	0.928571	0	0.0714286	0	1
821		2017-05-02		Uniform	Uniform42857	2017-05-28	-26	Pre	8	737	405	216	55	1413	0.521585	0.286624	0.152866	0.0389243
822		2017-05-03		Uniform	Uniform42858	2017-05-28	-25	Pre	8	47	25	17	4	93										0.964286	0.0357143	0.0357143	0	0	0	0	0.928571	0	0.0714286	0	1
823		2017-05-04		Uniform	Uniform42859	2017-05-28	-24	Pre	8	53	23	19	3	98
824		2017-05-05		Uniform	Uniform42860	2017-05-28	-23	Pre	8	98	62	35	6	201	0.487562	0.308458	0.174129	0.0298507						0.964286	0.0357143	0.0357143	0	0	0	0	0.928571	0	0.0714286	0	1
825		2017-05-06		Uniform	Uniform42861	2017-05-28	-22	Pre	8	467	171	100	26	764	0.611257	0.223822	0.13089	0.0340314
826		2017-05-07		Uniform	Uniform42862	2017-05-28	-21	Pre	8	40	27	20	2	89
827		2017-05-08		Uniform	Uniform42863	2017-05-28	-20	Pre	8	433	269	131	10	843	0.513642	0.319098	0.155397	0.0118624						0.928571	0.0714286	0.0714286	0	0	0	0	0.928571	0	0.0714286	0	1
828		2017-05-09		Uniform	Uniform42864	2017-05-28	-19	Pre	8	4418	2176	998	150	7742	0.570654	0.281064	0.128907	0.0193748
829		2017-05-10		Uniform	Uniform42865	2017-05-28	-18	Pre	8	3242	1255	663	118	5278	0.614248	0.237779	0.125616	0.022357	0.464286	0.0714286	0.321429	0.142857	0	0.857143	0.142857	0.142857	0	0	0	0	0.928571	0	0.0714286	0	1
830		2017-05-11		Uniform	Uniform42866	2017-05-28	-17	Pre	8	6854	3065	1449	221	11589	0.591423	0.264475	0.125032	0.0190698
831		2017-05-12		Uniform	Uniform42867	2017-05-28	-16	Pre	8	6730	3604	1923	310	12567	0.53553	0.286783	0.15302	0.0246678	0.714286	0.0714286	0.178571	0.0357143	0	0.964286	0.0357143	0.0357143	0	0	0	0	0.928571	0	0.0714286	0	1
832		2017-05-13		Uniform	Uniform42868	2017-05-28	-15	Pre	8	4668	1784	938	188	7578	0.615994	0.235418	0.123779	0.0248087
833		2017-05-14		Uniform	Uniform42869	2017-05-28	-14	Pre	8	7147	2284	1365	206	11002	0.649609	0.207599	0.124068	0.0187239
834		2017-05-15		Uniform	Uniform42870	2017-05-28	-13	Pre	8	3783	1259	801	143	5986	0.631975	0.210324	0.133812	0.0238891	0.428571	0.178571	0.285714	0.107143	0	0.892857	0.107143	0.107143	0	0	0	0	0.928571	0	0.0714286	0	1
835		2017-05-16		Uniform	Uniform42871	2017-05-28	-12	Pre	8	5515	1996	1184	204	8899	0.619733	0.224295	0.133049	0.0229239
836		2017-05-17		Uniform	Uniform42872	2017-05-28	-11	Pre	8	2996	1216	755	132	5099	0.587566	0.238478	0.148068	0.0258874	0.535714	0	0.357143	0.107143	0	0.892857	0.107143	0.107143	0	0	0	0	0.928571	0	0.0714286	0	1
837		2017-05-18		Uniform	Uniform42873	2017-05-28	-10	Pre	8	5576	1934	1381	293	9184	0.607143	0.210584	0.15037	0.0319033	0.678571	0	0.142857	0.178571	0	0.821429	0.178571	0.178571	0	0	0	0	0.928571	0	0.0714286	0	1
838		2017-05-19		Uniform	Uniform42874	2017-05-28	-9	Pre	8	4079	1395	852	151	6477	0.629767	0.215377	0.131542	0.0233133
839		2017-05-20		Uniform	Uniform42875	2017-05-28	-8	Pre	8	4719	1500	974	212	7405	0.637272	0.202566	0.131533	0.0286293
840		2017-05-21		Uniform	Uniform42876	2017-05-28	-7	Pre	8	4033	1256	824	195	6308	0.639347	0.199112	0.130628	0.0309131
841		2017-05-22		Uniform	Uniform42877	2017-05-28	-6	Pre	8	5156	1615	1058	216	8045	0.640895	0.200746	0.13151	0.026849	0.5	0	0.178571	0.142857	0.178571	0.678571	0.178571	0.142857	0.0357143	0.107143	0.0357143	0	0.892857	0.0357143	0.0714286	0	1
842		2017-05-23		Uniform	Uniform42878	2017-05-28	-5	Pre	8	2740	943	628	232	4543	0.603126	0.207572	0.138235	0.0510676
843		2017-05-24		Uniform	Uniform42879	2017-05-28	-4	Pre	8	3291	845	654	235	5025	0.654925	0.168159	0.130149	0.0467662
844		2017-05-25		Uniform	Uniform42880	2017-05-28	-3	Pre	8	2660	657	495	156	3968	0.670363	0.165575	0.124748	0.0393145
845		2017-05-26		Uniform	Uniform42881	2017-05-28	-2	Pre	8	1027	172	135	32	1366	0.75183	0.125915	0.0988287	0.0234261	0.428571	0	0.0714286	0.142857	0.357143	0.5	0.25	0.142857	0.0357143	0.214286	0.107143	0	0.75	0.178571	0.0714286	0	1
846		2017-05-27		Uniform	Uniform42882	2017-05-28	-1	Pre	8	3566	551	374	151	4642	0.768203	0.118699	0.0805687	0.0325291
847		2017-05-28		Uniform	Uniform42883	2017-05-28	0	Post	8	4595	493	290	102	5480	0.838504	0.0899635	0.0529197	0.0186131
848		2017-05-29		Uniform	Uniform42884	2017-05-28	1	Post	8	5719	650	343	100	6812	0.839548	0.0954198	0.0503523	0.01468	0.148148	0	0	0.148148	0.703704	0.148148	0.148148	0.111111	0.333333	0.37037	0.037037	0	0.185185	0.740741	0.0740741	0	0.851852
849		2017-05-30		Uniform	Uniform42885	2017-05-28	2	Post	8	4619	600	429	193	5841	0.790789	0.102722	0.0734463	0.0330423
850		2017-05-31		Uniform	Uniform42886	2017-05-28	3	Post	8	4519	557	410	139	5625	0.803378	0.0990222	0.0728889	0.0247111
851		2017-06-01		Uniform	Uniform42887	2017-05-28	4	Post	8	3877	522	416	142	4957	0.782126	0.105306	0.0839217	0.0286464
852		2017-06-02		Uniform	Uniform42888	2017-05-28	5	Post	8	4605	771	696	391	6463	0.712517	0.119294	0.10769	0.0604982	0.0416667	0	0.0833333	0.0416667	0.833333	0.125	0.166667	0.0416667	0.0416667	0.666667	0.125	0	0.0833333	0.833333	0.0833333	0	#N/A
853		2017-06-03		Uniform	Uniform42889	2017-05-28	6	Post	8	3780	715	574	383	5452	0.693324	0.131145	0.105282	0.0702494
854		2017-06-04		Uniform	Uniform42890	2017-05-28	7	Post	8	3723	645	554	352	5274	0.705916	0.122298	0.105044	0.0667425
855		2017-06-05		Uniform	Uniform42891	2017-05-28	8	Post	8	3170	719	627	394	4910	0.645621	0.146436	0.127699	0.0802444	0.0833333	0	0.0416667	0.0416667	0.833333	0.0833333	0.291667	0.0833333	0.458333	0.166667	0.208333	0	0.208333	0.708333	0.0833333	0	1
856		2017-06-06		Uniform	Uniform42892	2017-05-28	9	Post	8	3329	604	542	348	4823	0.690234	0.125233	0.112378	0.0721543
857		2017-06-07		Uniform	Uniform42893	2017-05-28	10	Post	8	2526	709	733	540	4508	0.560337	0.157276	0.1626	0.119787
858		2017-06-08		Uniform	Uniform42894	2017-05-28	11	Post	8	3312	731	755	476	5274	0.627986	0.138604	0.143155	0.0902541
859		2017-06-09		Uniform	Uniform42895	2017-05-28	12	Post	8	260	88	95	73	516	0.503876	0.170543	0.184109	0.141473	0.217391	0	0.0869565	0.0869565	0.608696	0.304348	0.0869565	0.0869565	0.304348	0.304348	0	0	0.304348	0.608696	0.0869565	0	0.916667
860		2017-06-10		Uniform	Uniform42896	2017-05-28	13	Post	8	1180	285	306	210	1981	0.595659	0.143867	0.154467	0.106007
861		2017-06-11		Uniform	Uniform42897	2017-05-28	14	Post	8	1335	409	428	271	2443	0.546459	0.167417	0.175194	0.110929
862		2017-06-12		Uniform	Uniform42898	2017-05-28	15	Post	8	1378	435	507	387	2707	0.509051	0.160694	0.187292	0.142963	0.26087	0	0.0434783	0.0869565	0.608696	0.304348	0.130435	0.0869565	0.434783	0.130435	0.0434783	0	0.217391	0.695652	0.0869565	0	1
863		2017-06-13		Uniform	Uniform42899	2017-05-28	16	Post	8	1035	342	459	421	2257	0.458573	0.151529	0.203367	0.186531
864		2017-06-14		Uniform	Uniform42900	2017-05-28	17	Post	8	813	357	432	486	2088	0.389368	0.170977	0.206897	0.232759
865	49	2017-06-15	50	Uniform	Uniform42901	2017-05-28	18	Post	8	1292	416	605	527	2840	0.45493	0.146479	0.213028	0.185563
866		2017-04-26		Victor	Victor42851	2017-05-14	-18	Pre	8	45	19	18	4	86
867		2017-04-27		Victor	Victor42852	2017-05-14	-17	Pre	8	48	17	14	3	82
868		2017-04-28		Victor	Victor42853	2017-05-14	-16	Pre	8	152	51	26	7	236	0.644068	0.216102	0.110169	0.029661
869		2017-04-29		Victor	Victor42854	2017-05-14	-15	Pre	8	322	219	204	59	804	0.400498	0.272388	0.253731	0.0733831
870		2017-04-30		Victor	Victor42855	2017-05-14	-14	Pre	8	973	338	248	71	1630	0.596933	0.207362	0.152147	0.0435583
871		2017-05-01		Victor	Victor42856	2017-05-14	-13	Pre	8	751	427	262	78	1518	0.49473	0.281291	0.172596	0.0513834	0.724138	0.137931	0.103448	0	0.0344828	0.965517	0	0	0.0344828	0	0	0	0.965517	0	0.0344828	0	1
872		2017-05-02		Victor	Victor42857	2017-05-14	-12	Pre	8	218	116	79	22	435	0.501149	0.266667	0.181609	0.0505747
873		2017-05-03		Victor	Victor42858	2017-05-14	-11	Pre	8	172	66	52	25	315	0.546032	0.209524	0.165079	0.0793651						1	0	0	0	0	0	0	0.965517	0	0.0344828	0	1
874		2017-05-04		Victor	Victor42859	2017-05-14	-10	Pre	8	307	241	235	68	851	0.360752	0.283196	0.276146	0.079906
875		2017-05-05		Victor	Victor42860	2017-05-14	-9	Pre	8	70	33	15	9	127	0.551181	0.259843	0.11811	0.0708661						0.965517	0.0344828	0.0344828	0	0	0	0	0.965517	0	0.0344828	0	1
876		2017-05-06		Victor	Victor42861	2017-05-14	-8	Pre	8	609	420	315	101	1445	0.421453	0.290657	0.217993	0.0698962
877		2017-05-07		Victor	Victor42862	2017-05-14	-7	Pre	8	523	331	270	109	1233	0.424169	0.268451	0.218978	0.0884023
878		2017-05-08		Victor	Victor42863	2017-05-14	-6	Pre	8	926	447	348	121	1842	0.502714	0.242671	0.188925	0.0656895						0.965517	0.0344828	0.0344828	0	0	0	0	0.965517	0	0.0344828	0	1
879		2017-05-09		Victor	Victor42864	2017-05-14	-5	Pre	8	5717	2145	1286	250	9398	0.608321	0.22824	0.136838	0.0266014
880		2017-05-10		Victor	Victor42865	2017-05-14	-4	Pre	8	3672	1653	966	186	6477	0.566929	0.255211	0.149143	0.028717	0.37931	0.0344828	0.344828	0.206897	0.0344828	0.758621	0.206897	0.206897	0.0344828	0	0	0	0.965517	0	0.0344828	0	1
881		2017-05-11		Victor	Victor42866	2017-05-14	-3	Pre	8	5573	2847	1845	319	10584	0.52655	0.268991	0.17432	0.0301398
882		2017-05-12		Victor	Victor42867	2017-05-14	-2	Pre	8	5797	2821	1809	320	10747	0.539406	0.262492	0.168326	0.0297758	0.517241	0.0344828	0.310345	0.0689655	0.0689655	0.862069	0.0689655	0.0689655	0	0.0689655	0	0	0.965517	0	0.0344828	0	1
883		2017-05-13		Victor	Victor42868	2017-05-14	-1	Pre	8	7086	1502	861	187	9636	0.735367	0.155874	0.0893524	0.0194064
884		2017-05-14		Victor	Victor42869	2017-05-14	0	Post	8	8516	886	351	79	9832	0.866151	0.0901139	0.0356998	0.00803499
885		2017-05-15		Victor	Victor42870	2017-05-14	1	Post	8	12031	824	241	41	13137	0.91581	0.0627236	0.0183451	0.00312096	0.103448	0.0344828	0.0344828	0.137931	0.689655	0.172414	0.275862	0.137931	0.137931	0.413793	0.0689655	0.0689655	0.862069	0.137931	0	0	0.862069
886		2017-05-16		Victor	Victor42871	2017-05-14	2	Post	8	10569	855	272	47	11743	0.900026	0.0728093	0.0231627	0.00400238
887		2017-05-17		Victor	Victor42872	2017-05-14	3	Post	8	9786	512	198	46	10542	0.928287	0.0485676	0.018782	0.0043635
888		2017-05-18		Victor	Victor42873	2017-05-14	4	Post	8	2331	122	50	7	2510	0.928685	0.0486056	0.0199203	0.00278884	0.0344828	0	0	0	0.965517	0.0344828	0.0344828	0	0.310345	0.62069	0.0344828	0	0.448276	0.517241	0.0344828	0	0.793103
889		2017-05-19		Victor	Victor42874	2017-05-14	5	Post	8	1182	112	82	30	1406	0.840683	0.0796586	0.0583215	0.0213371
890		2017-05-20		Victor	Victor42875	2017-05-14	6	Post	8	4594	791	290	116	5791	0.7933	0.136591	0.0500777	0.0200311
891		2017-05-21		Victor	Victor42876	2017-05-14	7	Post	8	11527	1568	712	326	14133	0.815609	0.110946	0.0503785	0.0230666
892		2017-05-22		Victor	Victor42877	2017-05-14	8	Post	8	10330	1900	818	368	13416	0.769976	0.141622	0.060972	0.0274299	0.25	0	0.0714286	0.0357143	0.642857	0.321429	0.0357143	0	0.178571	0.464286	0.0357143	0	0.428571	0.535714	0.0357143	0	0.928571
893		2017-05-23		Victor	Victor42878	2017-05-14	9	Post	8	2707	534	201	52	3494	0.774757	0.152833	0.0575272	0.0148827
894		2017-05-24		Victor	Victor42879	2017-05-14	10	Post	8	3571	386	184	64	4205	0.849227	0.0917955	0.0437574	0.01522
895		2017-05-25		Victor	Victor42880	2017-05-14	11	Post	8	2818	237	116	40	3211	0.877608	0.0738088	0.0361258	0.0124572
896		2017-05-26		Victor	Victor42881	2017-05-14	12	Post	8	1803	172	89	19	2083	0.865578	0.0825732	0.0427268	0.00912146	0.25	0	0	0	0.75	0.275862	0.0344828	0	0.275862	0.413793	0.0344828	0	0.285714	0.678571	0.0357143	0	0.964286
897		2017-05-27		Victor	Victor42882	2017-05-14	13	Post	8	5213	430	191	67	5901	0.88341	0.072869	0.0323674	0.011354
898		2017-05-28		Victor	Victor42883	2017-05-14	14	Post	8	5426	469	225	62	6182	0.877709	0.0758654	0.036396	0.0100291
899		2017-05-29		Victor	Victor42884	2017-05-14	15	Post	8	6560	487	233	98	7378	0.88913	0.066007	0.0315804	0.0132827	0.0689655	0	0	0.172414	0.758621	0.0689655	0.137931	0.137931	0.448276	0.344828	0	0	0.178571	0.785714	0.0357143	0	0.928571
900		2017-05-30		Victor	Victor42885	2017-05-14	16	Post	8	4492	392	217	68	5169	0.869027	0.0758367	0.041981	0.0131553
901		2017-05-31		Victor	Victor42886	2017-05-14	17	Post	8	5893	564	263	130	6850	0.860292	0.0823358	0.0383942	0.0189781
902		2017-06-01		Victor	Victor42887	2017-05-14	18	Post	8	5824	575	343	123	6865	0.848361	0.0837582	0.0499636	0.017917
903		2017-06-02		Victor	Victor42888	2017-05-14	19	Post	8	5108	600	364	150	6222	0.820958	0.096432	0.0585021	0.024108	0.0714286	0	0.0357143	0.0357143	0.857143	0.107143	0.142857	0.0357143	0.357143	0.392857	0.107143	0	0.107143	0.857143	0.0357143	0	#N/A
904		2017-06-03		Victor	Victor42889	2017-05-14	20	Post	8	4249	443	270	81	5043	0.842554	0.0878445	0.0535396	0.0160619
905		2017-06-04		Victor	Victor42890	2017-05-14	21	Post	8	4316	527	313	110	5266	0.819597	0.100076	0.0594379	0.0208887
906		2017-06-05		Victor	Victor42891	2017-05-14	22	Post	8	3665	484	390	210	4749	0.771741	0.101916	0.0821226	0.0442198	0.107143	0	0.0714286	0.0714286	0.75	0.178571	0.178571	0.0357143	0.428571	0.214286	0.142857	0	0	0.964286	0.0357143	0	0.964286
907		2017-06-06		Victor	Victor42892	2017-05-14	23	Post	8	3937	466	335	181	4919	0.800366	0.0947347	0.0681033	0.0367961
908		2017-06-07		Victor	Victor42893	2017-05-14	24	Post	8	3665	451	377	193	4686	0.782117	0.0962441	0.0804524	0.0411865
909		2017-06-08		Victor	Victor42894	2017-05-14	25	Post	8	3608	529	452	223	4812	0.749792	0.109933	0.0939318	0.0463425
910		2017-06-09		Victor	Victor42895	2017-05-14	26	Post	8	370	81	74	42	567	0.652557	0.142857	0.130511	0.0740741	0.384615	0	0.115385	0.0769231	0.423077	0.5	0.115385	0.0769231	0.115385	0.269231	0.0384615	0	0.115385	0.846154	0.0384615	0	0.928571
911		2017-06-10		Victor	Victor42896	2017-05-14	27	Post	8	1823	242	173	87	2325	0.784086	0.104086	0.0744086	0.0374194
912		2017-06-11		Victor	Victor42897	2017-05-14	28	Post	8	1364	235	206	110	1915	0.712272	0.122715	0.107572	0.0574413
913		2017-06-12		Victor	Victor42898	2017-05-14	29	Post	8	835	146	181	80	1242	0.672303	0.117552	0.145733	0.0644122	0.0384615	0	0.153846	0.115385	0.692308	0.192308	0.153846	0.115385	0.461538	0.192308	0.0384615	0	0.115385	0.846154	0.0384615	0	1
914		2017-06-13		Victor	Victor42899	2017-05-14	30	Post	8	1199	268	245	140	1852	0.647408	0.144708	0.132289	0.075594
915		2017-06-14		Victor	Victor42900	2017-05-14	31	Post	8	1025	184	215	158	1582	0.647914	0.116308	0.135904	0.0998736
916	50	2017-06-15	50	Victor	Victor42901	2017-05-14	32	Post	8	826	192	179	152	1349	0.612305	0.142328	0.132691	0.112676
917		2017-04-26		Whisky	Whisky42851	C	C	C	8	5	5	3	1	14
918		2017-04-27		Whisky	Whisky42852	C	C	C	8	18	12	19	6	55
919		2017-04-28		Whisky	Whisky42853	C	C	C	8	15	12	8	1	36
920		2017-04-29		Whisky	Whisky42854	C	C	C	8	10	7	6		23
921		2017-04-30		Whisky	Whisky42855	C	C	C	8	17	15	7	4	43
922		2017-05-01		Whisky	Whisky42856	C	C	C	8	44	15	13	3	75					0.931034	0.0689655	0	0	0	1	0	0	0	0	0	0	0.862069	0.0344828	0.103448	0	1
923		2017-05-02		Whisky	Whisky42857	C	C	C	8	36	26	15	11	88
924		2017-05-03		Whisky	Whisky42858	C	C	C	8	77	70	71	24	242	0.318182	0.289256	0.293388	0.0991736						1	0	0	0	0	0	0	0.862069	0.0344828	0.103448	0	1
925		2017-05-04		Whisky	Whisky42859	C	C	C	8	133	71	49	20	273	0.487179	0.260073	0.179487	0.0732601
926		2017-05-05		Whisky	Whisky42860	C	C	C	8	34	15	13	4	66										0.965517	0.0344828	0.0344828	0	0	0	0	0.793103	0.103448	0.103448	0	1
927		2017-05-06		Whisky	Whisky42861	C	C	C	8	2	1	5	1	9
928		2017-05-07		Whisky	Whisky42862	C	C	C	8	125	89	69	15	298	0.419463	0.298658	0.231544	0.0503356
929		2017-05-08		Whisky	Whisky42863	C	C	C	8	378	165	95	12	650	0.581538	0.253846	0.146154	0.0184615						0.931034	0.0689655	0.0689655	0	0	0	0	0.862069	0	0.137931	0	1
930		2017-05-09		Whisky	Whisky42864	C	C	C	8	7659	2907	1249	162	11977	0.639476	0.242715	0.104283	0.0135259
931		2017-05-10		Whisky	Whisky42865	C	C	C	8	4430	1808	745	62	7045	0.628815	0.256636	0.105749	0.00880057	0.758621	0.0344828	0.0689655	0.137931	0	0.862069	0.137931	0.137931	0	0	0	0	0.896552	0	0.103448	0	1
932		2017-05-11		Whisky	Whisky42866	C	C	C	8	5598	2274	984	117	8973	0.623872	0.253427	0.109662	0.0130391
933		2017-05-12		Whisky	Whisky42867	C	C	C	8	3719	1426	702	89	5936	0.626516	0.240229	0.118261	0.0149933	0.827586	0.0689655	0.0689655	0.0344828	0	0.931034	0.0344828	0.0344828	0	0.0344828	0	0	0.896552	0.0344828	0.0689655	0	1
934		2017-05-13		Whisky	Whisky42868	C	C	C	8	3219	1128	517	66	4930	0.652941	0.228803	0.104868	0.0133874
935		2017-05-14		Whisky	Whisky42869	C	C	C	8	5990	1892	1116	228	9226	0.649252	0.205073	0.120962	0.0247128
936		2017-05-15		Whisky	Whisky42870	C	C	C	8	8291	2763	1759	316	13129	0.631503	0.21045	0.133978	0.0240689	0.724138	0.0344828	0.137931	0.0689655	0.0344828	0.896552	0.0689655	0.0689655	0	0.0344828	0	0	0.862069	0.0344828	0.103448	0	1
937		2017-05-16		Whisky	Whisky42871	C	C	C	8	10003	3619	2071	441	16134	0.619995	0.224309	0.128362	0.0273336
938		2017-05-17		Whisky	Whisky42872	C	C	C	8	7137	2081	1171	212	10601	0.673238	0.196302	0.110461	0.0199981	0.482759	0.0689655	0.275862	0.0689655	0.103448	0.827586	0.0689655	0.0689655	0.0344828	0.0689655	0	0	0.862069	0.0344828	0.103448	0	1
939		2017-05-18		Whisky	Whisky42873	C	C	C	8	7239	2096	1309	309	10953	0.660915	0.191363	0.119511	0.0282114	0.655172	0.0689655	0.103448	0.172414	0	0.827586	0.137931	0.137931	0.0344828	0	0	0	0.896552	0	0.103448	0	1
940		2017-05-19		Whisky	Whisky42874	C	C	C	8	6759	1916	1144	291	10110	0.668546	0.189515	0.113155	0.0287834
941		2017-05-20		Whisky	Whisky42875	C	C	C	8	6245	2366	1563	375	10549	0.591999	0.224287	0.148166	0.0355484
942		2017-05-21		Whisky	Whisky42876	C	C	C	8	9699	3396	2236	590	15921	0.609195	0.213303	0.140443	0.037058
943		2017-05-22		Whisky	Whisky42877	C	C	C	8	12297	4248	2962	864	20371	0.603652	0.208532	0.145403	0.0424132	0.724138	0	0.172414	0.0689655	0.0344828	0.896552	0.0689655	0.0689655	0	0.0344828	0	0	0.758621	0.137931	0.103448	0	1
944		2017-05-23		Whisky	Whisky42878	C	C	C	8	2751	907	550	138	4346	0.632996	0.208698	0.126553	0.0317533
945		2017-05-24		Whisky	Whisky42879	C	C	C	8	4955	1277	1028	282	7542	0.656988	0.169318	0.136303	0.0373906
946		2017-05-25		Whisky	Whisky42880	C	C	C	8	2884	703	550	208	4345	0.663751	0.161795	0.126582	0.0478711
947		2017-05-26		Whisky	Whisky42881	C	C	C	8	1375	489	418	117	2399	0.573155	0.203835	0.174239	0.0487703	0.344828	0	0.275862	0.275862	0.103448	0.62069	0.275862	0.275862	0.0689655	0.0344828	0	0	0.793103	0.103448	0.103448	0	1
948		2017-05-27		Whisky	Whisky42882	C	C	C	8	3973	960	698	238	5869	0.676947	0.163571	0.11893	0.0405521
949		2017-05-28		Whisky	Whisky42883	C	C	C	8	4102	1030	825	257	6214	0.660122	0.165755	0.132765	0.0413582
950		2017-05-29		Whisky	Whisky42884	C	C	C	8	4495	1107	1008	473	7083	0.634618	0.15629	0.142313	0.0667796	0.724138	0	0.0344828	0.0689655	0.172414	0.758621	0.0689655	0.0689655	0.0689655	0.103448	0	0	0.655172	0.206897	0.137931	0	0.965517
951		2017-05-30		Whisky	Whisky42885	C	C	C	8	3869	1101	1074	408	6452	0.599659	0.170645	0.16646	0.0632362
952		2017-05-31		Whisky	Whisky42886	C	C	C	8	2718	734	622	237	4311	0.63048	0.170262	0.144282	0.0549756
953		2017-06-01		Whisky	Whisky42887	C	C	C	8	2904	794	705	287	4690	0.61919	0.169296	0.15032	0.061194
954		2017-06-02		Whisky	Whisky42888	C	C	C	8	2631	934	937	419	4921	0.534647	0.189799	0.190408	0.0851453	0.310345	0	0.206897	0.0689655	0.413793	0.517241	0.0344828	0.0344828	0.344828	0.103448	0	0	0.517241	0.37931	0.103448	0
955		2017-06-03		Whisky	Whisky42889	C	C	C	8	2816	821	714	304	4655	0.604941	0.176369	0.153383	0.0653061
956		2017-06-04		Whisky	Whisky42890	C	C	C	8	2264	630	621	244	3759	0.602288	0.167598	0.165204	0.0649109
957		2017-06-05		Whisky	Whisky42891	C	C	C	8	2447	863	949	428	4687	0.522082	0.184126	0.202475	0.0913164	0.241379	0	0.0344828	0.448276	0.275862	0.275862	0.344828	0.344828	0.310345	0.0689655	0	0	0.689655	0.206897	0.103448	0	1
958		2017-06-06		Whisky	Whisky42892	C	C	C	8	2390	918	1010	478	4796	0.498332	0.19141	0.210592	0.0996664
959		2017-06-07		Whisky	Whisky42893	C	C	C	8	2140	792	828	353	4113	0.520301	0.19256	0.201313	0.0858254
960		2017-06-08		Whisky	Whisky42894	C	C	C	8	3043	836	773	469	5121	0.59422	0.163249	0.150947	0.0915837
961		2017-06-09		Whisky	Whisky42895	C	C	C	8	359	113	109	64	645	0.556589	0.175194	0.168992	0.0992248	0.275862	0	0.275862	0.241379	0.206897	0.551724	0.206897	0.206897	0.172414	0.0689655	0	0	0.689655	0.206897	0.103448	0	1
962		2017-06-10		Whisky	Whisky42896	C	C	C	8	1763	565	598	328	3254	0.541795	0.173632	0.183774	0.100799
963		2017-06-11		Whisky	Whisky42897	C	C	C	8	1899	616	618	353	3486	0.54475	0.176707	0.177281	0.101262
964		2017-06-12		Whisky	Whisky42898	C	C	C	8	1314	404	441	208	2367	0.555133	0.17068	0.186312	0.0878749	0.413793	0	0.206897	0.0344828	0.344828	0.62069	0.103448	0.0344828	0.275862	0	0.0689655	0	0.62069	0.275862	0.103448	0	1
965		2017-06-13		Whisky	Whisky42899	C	C	C	8	486	176	173	123	958	0.507307	0.183716	0.180585	0.128392
966		2017-06-14		Whisky	Whisky42900	C	C	C	8	536	84	143	101	864	0.62037	0.0972222	0.165509	0.116898
967	50	2017-06-15	50	Whisky	Whisky42901	C	C	C	8	466	132	201	164	963	0.483904	0.137072	0.208723	0.170301
	944		1112							1251601	416250	321552	162698	2152101
	41.0435		48.3478				Pre	298		1317.47	435.864	340.988	180.375	2237.11
	7.74877		5.91307				Post	331		1905.83	502.344	371.106	206.91	2746.02
	24		31				C	338		1	1	1	1	1
	50	215	54							12297	4248	2962	1197	20371
		days
		7.16667												962
														827

## Sheet: Contr vs Outbr
Sort	Batch	Accomm	Date	Group	GroupDate	OutbVSContr	OutbreakDatePair	DaysPostOutbreak	PreOrPostOutbreak	2 weeks or 1 week Previous or After	3D 0	3D 1	3D 2	3D 3	3D Grand Total	3D Prp0	3D Prp1	3D Prp2	3D Prp3	DamPr0	DamPr1	DamPr2	DamPr3	DamPr4	FrshPr0	FrshPr145	FrshPr1	FrshPr2	FrshPr3	FrshPr4	FrshPr5	LenPr0	LenPr1	LenPr2	LenPr3	SwellPr0
36	1	Weaner	2016-11-11	Bravo	Bravo42685	Outbreak	2016-12-07	-26	Pre	999	288	169	112	26	595	0.484034	0.284034	0.188235	0.0436975
37	1	Weaner	2016-11-12	Bravo	Bravo42686	Outbreak	2016-12-07	-25	Pre	999	96	136	77	16	325	0.295385	0.418462	0.236923	0.0492308
38	1	Weaner	2016-11-13	Bravo	Bravo42687	Outbreak	2016-12-07	-24	Pre	999	26	23	12	7	68
39	1	Weaner	2016-11-14	Bravo	Bravo42688	Outbreak	2016-12-07	-23	Pre	999	96	110	68	15	289	0.33218	0.380623	0.235294	0.0519031	0.966667	0	0.0333333	0	0	1	0	0	0	0	0	0	1	0	0	0	1
40	1	Weaner	2016-11-15	Bravo	Bravo42689	Outbreak	2016-12-07	-22	Pre	999	338	325	210	54	927	0.364617	0.350593	0.226537	0.0582524
41	1	Weaner	2016-11-16	Bravo	Bravo42690	Outbreak	2016-12-07	-21	Pre	999	221	277	168	30	696	0.317529	0.397989	0.241379	0.0431034	0.966667	0	0.0333333	0	0	1	0	0	0	0	0	0	1	0	0	0	0.966667
42	1	Weaner	2016-11-17	Bravo	Bravo42691	Outbreak	2016-12-07	-20	Pre	999	163	191	117	27	498	0.327309	0.383534	0.23494	0.0542169
43	1	Weaner	2016-11-18	Bravo	Bravo42692	Outbreak	2016-12-07	-19	Pre	999	173	299	177	63	712	0.242978	0.419944	0.248596	0.0884831	1	0	0	0	0	1	0	0	0	0	0	0	1	0	0	0	0.966667
44	1	Weaner	2016-11-19	Bravo	Bravo42693	Outbreak	2016-12-07	-18	Pre	999	279	329	217	57	882	0.316327	0.373016	0.246032	0.0646259
45	1	Weaner	2016-11-20	Bravo	Bravo42694	Outbreak	2016-12-07	-17	Pre	999	348	330	251	59	988	0.352227	0.334008	0.254049	0.0597166
46	1	Weaner	2016-11-21	Bravo	Bravo42695	Outbreak	2016-12-07	-16	Pre	999	445	487	364	116	1412	0.315156	0.344901	0.25779	0.082153	0.9	0	0.0333333	0.0666667	0	0.933333	0	0	0	0.0666667	0	0	1	0	0	0	0.966667
47	1	Weaner	2016-11-22	Bravo	Bravo42696	Outbreak	2016-12-07	-15	Pre	999	1013	822	697	208	2740	0.369708	0.3	0.25438	0.0759124
48	1	Weaner	2016-11-23	Bravo	Bravo42697	Outbreak	2016-12-07	-14	Pre	Wk-2	851	643	508	183	2185	0.389474	0.294279	0.232494	0.0837529	0.833333	0.0333333	0.0333333	0.1	0	0.9	0.1	0.1	0	0	0	0	1	0	0	0	0.966667
49	1	Weaner	2016-11-24	Bravo	Bravo42698	Outbreak	2016-12-07	-13	Pre	Wk-2	1042	807	656	267	2772	0.375902	0.291126	0.236652	0.0963203
50	1	Weaner	2016-11-25	Bravo	Bravo42699	Outbreak	2016-12-07	-12	Pre	Wk-2	861	621	432	165	2079	0.414141	0.298701	0.207792	0.0793651	0.8	0.0333333	0.0666667	0.1	0	0.9	0	0	0.0333333	0.0666667	0	0	1	0	0	0	0.966667
51	1	Weaner	2016-11-26	Bravo	Bravo42700	Outbreak	2016-12-07	-11	Pre	Wk-2	1553	1032	711	278	3574	0.434527	0.288752	0.198937	0.077784
52	1	Weaner	2016-11-27	Bravo	Bravo42701	Outbreak	2016-12-07	-10	Pre	Wk-2	1283	808	554	275	2920	0.439384	0.276712	0.189726	0.0941781
53	1	Weaner	2016-11-28	Bravo	Bravo42702	Outbreak	2016-12-07	-9	Pre	Wk-2	874	515	301	109	1799	0.485825	0.28627	0.167315	0.0605892	0.7	0.0333333	0.1	0.166667	0	0.833333	0.1	0.1	0.0666667	0	0	0	1	0	0	0	0.933333
54	1	Weaner	2016-11-29	Bravo	Bravo42703	Outbreak	2016-12-07	-8	Pre	Wk-2	746	440	308	141	1635	0.456269	0.269113	0.188379	0.0862385
55	1	Weaner	2016-11-30	Bravo	Bravo42704	Outbreak	2016-12-07	-7	Pre	WK-1	183	38	42	19	282	0.648936	0.134752	0.148936	0.0673759	0.566667	0	0.0666667	0.2	0.166667	0.633333	0.1	0.0666667	0.133333	0.133333	0.0333333	0	0.9	0.1	0	0	0.866667
56	1	Weaner	2016-12-01	Bravo	Bravo42705	Outbreak	2016-12-07	-6	Pre	WK-1	120	45	63	53	281	0.427046	0.160142	0.224199	0.188612
57	1	Weaner	2016-12-02	Bravo	Bravo42706	Outbreak	2016-12-07	-5	Pre	WK-1	81	35	50	38	204	0.397059	0.171569	0.245098	0.186275	0.566667	0	0.0333333	0.0666667	0.333333	0.6	0.166667	0.0333333	0.2	0.0333333	0.0333333	0.1	0.866667	0.133333	0	0	0.933333
58	1	Weaner	2016-12-03	Bravo	Bravo42707	Outbreak	2016-12-07	-4	Pre	WK-1	29	25	19	18	91
59	1	Weaner	2016-12-04	Bravo	Bravo42708	Outbreak	2016-12-07	-3	Pre	WK-1	36	13	21	4	74
60	1	Grower	2016-12-07	Bravo	Bravo42711	Outbreak	2016-12-07	0	Post	Wk+1	2111	712	570	329	3722	0.567168	0.191295	0.153143	0.0883933	0.566667	0	0.133333	0	0.3	0.633333	0.2	0.0666667	0.1	0.0666667	0	0.133333	0.933333	0.0666667	0	0	0.9
61	1	Grower	2016-12-08	Bravo	Bravo42712	Outbreak	2016-12-07	1	Post	Wk+1	2407	1094	733	423	4657	0.516856	0.234915	0.157397	0.090831
62	1	Grower	2016-12-10	Bravo	Bravo42714	Outbreak	2016-12-07	3	Post	Wk+1	84	30	17	10	141	0.595745	0.212766	0.120567	0.070922
63	1	Grower	2016-12-14	Bravo	Bravo42718	Outbreak	2016-12-07	7	Post	Wk+2	40	18	10	1	69					0.7	0	0	0.133333	0.166667	0.7	0	0	0.133333	0.166667	0	0	0.9	0.1	0	0	1
64	1	Grower	2016-12-17	Bravo	Bravo42721	Outbreak	2016-12-07	10	Post	Wk+2	4549	1039	745	410	6743	0.674626	0.154086	0.110485	0.0608038
65	1	Grower	2016-12-18	Bravo	Bravo42722	Outbreak	2016-12-07	11	Post	Wk+2	4536	973	693	323	6525	0.695172	0.149119	0.106207	0.0495019
66	1	Grower	2016-12-19	Bravo	Bravo42723	Outbreak	2016-12-07	12	Post	Wk+2	2106	413	234	115	2868	0.73431	0.144003	0.08159	0.0400976	0.433333	0	0.0666667	0.166667	0.333333	0.5	0.266667	0.133333	0.1	0.133333	0.133333	0	0.866667	0.133333	0	0	0.966667
67	1	Grower	2016-12-20	Bravo	Bravo42724	Outbreak	2016-12-07	13	Post	Wk+2	627	163	85	36	911	0.688255	0.178924	0.0933041	0.039517
68	1	Grower	2016-12-21	Bravo	Bravo42725	Outbreak	2016-12-07	14	Post	999	584	151	66	29	830	0.703614	0.181928	0.0795181	0.0349398	0.233333	0	0.0333333	0.2	0.533333	0.266667	0.366667	0.133333	0.233333	0.133333	0.133333	0.1	0.866667	0.133333	0	0	0.966667
69	1	Grower	2016-12-22	Bravo	Bravo42726	Outbreak	2016-12-07	15	Post	999	634	174	79	37	924	0.686147	0.188312	0.0854978	0.0400433
70	1	Grower	2016-12-23	Bravo	Bravo42727	Outbreak	2016-12-07	16	Post	999	239	52	35	12	338	0.707101	0.153846	0.10355	0.035503	0.4	0	0	0.2	0.4	0.4	0.366667	0.1	0.133333	0.1	0.266667	0	0.966667	0.0333333	0	0	0.966667
71	1	Grower	2016-12-24	Bravo	Bravo42728	Outbreak	2016-12-07	17	Post	999	42	8	5		55
72	1	Grower	2016-12-25	Bravo	Bravo42729	Outbreak	2016-12-07	18	Post	999	1356	226	107	77	1766	0.767837	0.127973	0.0605889	0.0436014
73	1	Grower	2016-12-26	Bravo	Bravo42730	Outbreak	2016-12-07	19	Post	999	2660	499	244	145	3548	0.749718	0.140643	0.0687711	0.0408681
74	1	Grower	2016-12-27	Bravo	Bravo42731	Outbreak	2016-12-07	20	Post	999	2145	441	222	90	2898	0.740166	0.152174	0.0766046	0.0310559	0.2	0	0	0.166667	0.633333	0.2	0.466667	0.166667	0.233333	0.1	0.3	0	0.733333	0.266667	0	0	0.866667
75	1	Grower	2016-12-28	Bravo	Bravo42732	Outbreak	2016-12-07	21	Post	999	3012	589	271	103	3975	0.757736	0.148176	0.0681761	0.0259119	0.233333	0	0	0.0666667	0.7	0.233333	0.166667	0.0333333	0.3	0.3	0.133333	0	0.733333	0.266667	0	0	0.9
76	1	Weaner	2016-11-11	Charlie	Charlie42685	Control	2016-12-07	-26	Pre	999	37	33	5		75
77	1	Weaner	2016-11-12	Charlie	Charlie42686	Control	2016-12-07	-25	Pre	999	78	107	11	1	197	0.395939	0.543147	0.0558376	0.00507614
78	1	Weaner	2016-11-13	Charlie	Charlie42687	Control	2016-12-07	-24	Pre	999	19	35	7		61
79	1	Weaner	2016-11-14	Charlie	Charlie42688	Control	2016-12-07	-23	Pre	999	59	89	14		162	0.364198	0.549383	0.0864198	0	0.933333	0.0333333	0.0333333	0	0	1	0	0	0	0	0	0	0.966667	0.0333333	0	0	1
80	1	Weaner	2016-11-15	Charlie	Charlie42689	Control	2016-12-07	-22	Pre	999	128	131	30	1	290	0.441379	0.451724	0.103448	0.00344828
81	1	Weaner	2016-11-16	Charlie	Charlie42690	Control	2016-12-07	-21	Pre	999	117	159	29		305	0.383607	0.521311	0.095082	0	0.966667	0	0.0333333	0	0	1	0	0	0	0	0	0	1	0	0	0	1
82	1	Weaner	2016-11-17	Charlie	Charlie42691	Control	2016-12-07	-20	Pre	999	119	161	16	2	298	0.399329	0.540268	0.0536913	0.00671141
83	1	Weaner	2016-11-18	Charlie	Charlie42692	Control	2016-12-07	-19	Pre	999	126	168	28	1	323	0.390093	0.520124	0.0866873	0.00309598	0.966667	0	0.0333333	0	0	1	0	0	0	0	0	0	0.966667	0.0333333	0	0	1
84	1	Weaner	2016-11-19	Charlie	Charlie42693	Control	2016-12-07	-18	Pre	999	91	125	21	1	238	0.382353	0.52521	0.0882353	0.00420168
85	1	Weaner	2016-11-20	Charlie	Charlie42694	Control	2016-12-07	-17	Pre	999	158	162	44	1	365	0.432877	0.443836	0.120548	0.00273973
86	1	Weaner	2016-11-21	Charlie	Charlie42695	Control	2016-12-07	-16	Pre	999	156	163	33	4	356	0.438202	0.457865	0.0926966	0.011236	0.933333	0	0.0666667	0	0	1	0	0	0	0	0	0	0.966667	0.0333333	0	0	1
87	1	Weaner	2016-11-22	Charlie	Charlie42696	Control	2016-12-07	-15	Pre	999	267	210	62		539	0.495362	0.38961	0.115028	0
88	1	Weaner	2016-11-23	Charlie	Charlie42697	Control	2016-12-07	-14	Pre	Wk-2	347	342	101	10	800	0.43375	0.4275	0.12625	0.0125	0.833333	0.1	0.0333333	0.0333333	0	0.966667	0.0333333	0.0333333	0	0	0	0	0.966667	0.0333333	0	0	1
89	1	Weaner	2016-11-24	Charlie	Charlie42698	Control	2016-12-07	-13	Pre	Wk-2	306	279	71	5	661	0.462935	0.422088	0.107413	0.0075643
90	1	Weaner	2016-11-25	Charlie	Charlie42699	Control	2016-12-07	-12	Pre	Wk-2	287	280	79	8	654	0.438838	0.428135	0.120795	0.0122324	0.766667	0.0333333	0.1	0.1	0	0.9	0.1	0.1	0	0	0	0	0.966667	0.0333333	0	0	0.966667
91	1	Weaner	2016-11-26	Charlie	Charlie42700	Control	2016-12-07	-11	Pre	Wk-2	542	482	130	16	1170	0.463248	0.411966	0.111111	0.0136752
92	1	Weaner	2016-11-27	Charlie	Charlie42701	Control	2016-12-07	-10	Pre	Wk-2	507	474	110	11	1102	0.460073	0.430127	0.0998185	0.00998185
93	1	Weaner	2016-11-28	Charlie	Charlie42702	Control	2016-12-07	-9	Pre	Wk-2	450	340	127	17	934	0.481799	0.364026	0.135974	0.0182013	0.9	0.0666667	0.0333333	0	0	1	0	0	0	0	0	0	0.966667	0.0333333	0	0	1
94	1	Weaner	2016-11-29	Charlie	Charlie42703	Control	2016-12-07	-8	Pre	Wk-2	388	312	159	15	874	0.443936	0.356979	0.181922	0.0171625
95	1	Weaner	2016-11-30	Charlie	Charlie42704	Control	2016-12-07	-7	Pre	WK-1	668	243	180	53	1144	0.583916	0.212413	0.157343	0.0463287	0.833333	0.0333333	0.1	0.0333333	0	0.966667	0.0333333	0.0333333	0	0	0	0	0.966667	0.0333333	0	0	0.966667
96	1	Weaner	2016-12-01	Charlie	Charlie42705	Control	2016-12-07	-6	Pre	WK-1	98	70	41	6	215	0.455814	0.325581	0.190698	0.027907
97	1	Weaner	2016-12-02	Charlie	Charlie42706	Control	2016-12-07	-5	Pre	WK-1	136	66	57	4	263	0.51711	0.250951	0.21673	0.0152091	0.733333	0.0666667	0.1	0.0666667	0.0333333	0.9	0.1	0.1	0	0	0	0	0.966667	0.0333333	0	0	1
98	1	Weaner	2016-12-03	Charlie	Charlie42707	Control	2016-12-07	-4	Pre	WK-1	64	26	33	4	127	0.503937	0.204724	0.259843	0.0314961
99	1	Weaner	2016-12-04	Charlie	Charlie42708	Control	2016-12-07	-3	Pre	WK-1	44	23	35	3	105	0.419048	0.219048	0.333333	0.0285714
100	1	Grower	2016-12-09	Charlie	Charlie42713	Control	2016-12-07	2	Post	Wk+1			1		1					0.9	0	0.0333333	0.0333333	0.0333333	0.933333	0	0	0.0333333	0.0333333	0	0	0.966667	0.0333333	0	0	1
101	1	Grower	2016-12-10	Charlie	Charlie42714	Control	2016-12-07	3	Post	Wk+1	54	45	24	13	136	0.397059	0.330882	0.176471	0.0955882
102	1	Grower	2016-12-14	Charlie	Charlie42718	Control	2016-12-07	7	Post	Wk+2	21	41	9	1	72					0.9	0	0.0666667	0.0333333	0	0.966667	0	0	0.0333333	0	0	0	0.966667	0.0333333	0	0	1
103	1	Grower	2016-12-17	Charlie	Charlie42721	Control	2016-12-07	10	Post	Wk+2	861	462	352	155	1830	0.470492	0.252459	0.19235	0.0846995
104	1	Grower	2016-12-18	Charlie	Charlie42722	Control	2016-12-07	11	Post	Wk+2	2850	1772	1666	1054	7342	0.388178	0.241351	0.226914	0.143558
105	1	Grower	2016-12-19	Charlie	Charlie42723	Control	2016-12-07	12	Post	Wk+2	2183	1186	1078	746	5193	0.420374	0.228384	0.207587	0.143655	0.9	0	0.0666667	0	0.0333333	0.966667	0	0	0	0.0333333	0	0	1	0	0	0	1
106	1	Grower	2016-12-20	Charlie	Charlie42724	Control	2016-12-07	13	Post	Wk+2	585	312	236	173	1306	0.447933	0.238897	0.180704	0.132466
107	1	Grower	2016-12-21	Charlie	Charlie42725	Control	2016-12-07	14	Post	999	543	297	239	146	1225	0.443265	0.242449	0.195102	0.119184	0.833333	0	0.0666667	0	0.1	0.9	0	0	0.0666667	0.0333333	0	0	0.966667	0.0333333	0	0	1
108	1	Grower	2016-12-22	Charlie	Charlie42726	Control	2016-12-07	15	Post	999	487	241	225	110	1063	0.458137	0.226717	0.211665	0.103481
109	1	Grower	2016-12-23	Charlie	Charlie42727	Control	2016-12-07	16	Post	999	203	102	59	35	399	0.508772	0.255639	0.14787	0.0877193	0.8	0	0.0666667	0.0333333	0.1	0.866667	0	0	0.0666667	0.0666667	0	0	0.966667	0.0333333	0	0	1
110	1	Grower	2016-12-24	Charlie	Charlie42728	Control	2016-12-07	17	Post	999	1				1
111	1	Grower	2016-12-25	Charlie	Charlie42729	Control	2016-12-07	18	Post	999	1259	668	586	388	2901	0.433988	0.230265	0.201999	0.133747
112	1	Grower	2016-12-26	Charlie	Charlie42730	Control	2016-12-07	19	Post	999	2358	1166	930	549	5003	0.471317	0.23306	0.185888	0.109734
113	1	Grower	2016-12-27	Charlie	Charlie42731	Control	2016-12-07	20	Post	999	1873	928	777	557	4135	0.452963	0.224426	0.187908	0.134704	0.766667	0	0.0333333	0.0333333	0.166667	0.8	0.0666667	0.0333333	0.1	0.0333333	0.0333333	0	0.966667	0.0333333	0	0	1
114	1	Grower	2016-12-28	Charlie	Charlie42732	Control	2016-12-07	21	Post	999	2048	1055	949	707	4759	0.430343	0.221685	0.199412	0.148561	0.7	0.0666667	0.0333333	0.0666667	0.133333	0.8	0.0333333	0.0333333	0.0666667	0.1	0	0	0.966667	0.0333333	0	0	1
115	2	Weaner	2016-11-23	Delta	Delta42697	Control	2016-12-23	-30	Pre	999	58	29	8		95					0.933333	0.0333333	0.0333333	0	0	1	0	0	0	0	0	0	0.966667	0.0333333	0	0	1
116	2	Weaner	2016-11-24	Delta	Delta42698	Control	2016-12-23	-29	Pre	999	54	33	6		93
117	2	Weaner	2016-11-25	Delta	Delta42699	Control	2016-12-23	-28	Pre	999	541	270	27		838	0.645585	0.322196	0.0322196	0
118	2	Weaner	2016-11-26	Delta	Delta42700	Control	2016-12-23	-27	Pre	999	430	251	15	1	697	0.61693	0.360115	0.0215208	0.00143472
119	2	Weaner	2016-11-27	Delta	Delta42701	Control	2016-12-23	-26	Pre	999	246	166	12		424	0.580189	0.391509	0.0283019	0
120	2	Weaner	2016-11-28	Delta	Delta42702	Control	2016-12-23	-25	Pre	999	152	106	5		263	0.577947	0.403042	0.0190114	0	0.866667	0.133333	0	0	0	1	0	0	0	0	0	0	0.966667	0.0333333	0	0	1
121	2	Weaner	2016-11-29	Delta	Delta42703	Control	2016-12-23	-24	Pre	999	121	90	11	1	223	0.542601	0.403587	0.0493274	0.0044843
122	2	Weaner	2016-11-30	Delta	Delta42704	Control	2016-12-23	-23	Pre	999	9	9	2		20					0.8	0.166667	0	0.0333333	0	0.966667	0.0333333	0.0333333	0	0	0	0	0.966667	0.0333333	0	0	1
123	2	Weaner	2016-12-01	Delta	Delta42705	Control	2016-12-23	-22	Pre	999	33	34	11	1	79
124	2	Weaner	2016-12-02	Delta	Delta42706	Control	2016-12-23	-21	Pre	999	35	37	20	2	94					0.8	0.1	0.0666667	0.0333333	0	1	0	0	0	0	0	0	0.966667	0.0333333	0	0	1
125	2	Weaner	2016-12-03	Delta	Delta42707	Control	2016-12-23	-20	Pre	999	24	28	10	2	64
126	2	Weaner	2016-12-04	Delta	Delta42708	Control	2016-12-23	-19	Pre	999	16	13	4		33
127	2	Weaner	2016-12-05	Delta	Delta42709	Control	2016-12-23	-18	Pre	999	27	13	2	3	45					0.766667	0.0333333	0.0333333	0.166667	0	0.833333	0.0333333	0.0333333	0.133333	0	0	0	0.966667	0.0333333	0	0	1
128	2	Weaner	2016-12-06	Delta	Delta42710	Control	2016-12-23	-17	Pre	999	62	28	12		102	0.607843	0.27451	0.117647	0
129	2	Weaner	2016-12-07	Delta	Delta42711	Control	2016-12-23	-16	Pre	999	1087	689	302	51	2129	0.510568	0.323626	0.141851	0.0239549	0.8	0.0333333	0.0333333	0.133333	0	0.866667	0.133333	0.133333	0	0	0	0	0.966667	0.0333333	0	0	1
130	2	Weaner	2016-12-08	Delta	Delta42712	Control	2016-12-23	-15	Pre	999	998	636	245	35	1914	0.521421	0.332288	0.128004	0.0182863
131	2	Weaner	2016-12-09	Delta	Delta42713	Control	2016-12-23	-14	Pre	Wk-2	12	13	2		27					0.566667	0.0666667	0.2	0.1	0.0666667	0.833333	0.1	0.0666667	0.0333333	0.0333333	0.0333333	0	0.966667	0.0333333	0	0	1
132	2	Weaner	2016-12-10	Delta	Delta42714	Control	2016-12-23	-13	Pre	Wk-2	45	39	11	1	96
133	2	Grower	2016-12-14	Delta	Delta42718	Control	2016-12-23	-9	Pre	Wk-2	67	41	21	4	133	0.503759	0.308271	0.157895	0.0300752	0.633333	0	0.1	0.233333	0.0333333	0.733333	0.266667	0.233333	0	0	0.0333333	0	0.966667	0.0333333	0	0	0.966667
134	2	Grower	2016-12-17	Delta	Delta42721	Control	2016-12-23	-6	Pre	WK-1	1656	495	232	45	2428	0.682043	0.203871	0.0955519	0.0185338
135	2	Grower	2016-12-18	Delta	Delta42722	Control	2016-12-23	-5	Pre	WK-1	2683	759	277	58	3777	0.710352	0.200953	0.0733386	0.0153561
136	2	Grower	2016-12-24	Delta	Delta42728	Control	2016-12-23	1	Post	Wk+1	6	8	4	2	20
137	2	Grower	2016-12-25	Delta	Delta42729	Control	2016-12-23	2	Post	Wk+1	688	258	185	112	1243	0.5535	0.207562	0.148833	0.0901046
138	2	Grower	2016-12-26	Delta	Delta42730	Control	2016-12-23	3	Post	Wk+1	980	384	248	152	1764	0.555556	0.217687	0.14059	0.0861678
139	2	Grower	2016-12-27	Delta	Delta42731	Control	2016-12-23	4	Post	Wk+1	992	412	275	151	1830	0.542077	0.225137	0.150273	0.0825137	0.4	0	0.0333333	0.3	0.266667	0.433333	0.333333	0.2	0.1	0.133333	0.133333	0	0.933333	0.0666667	0	0	0.966667
140	2	Grower	2016-12-28	Delta	Delta42732	Control	2016-12-23	5	Post	Wk+1	703	364	234	133	1434	0.490237	0.253835	0.16318	0.0927476	0.433333	0	0.0333333	0.166667	0.366667	0.466667	0.133333	0.1	0.166667	0.233333	0.0333333	0	0.966667	0.0333333	0	0	0.933333
141	2	Grower	2016-12-29	Delta	Delta42733	Control	2016-12-23	6	Post	Wk+1	1260	552	365	263	2440	0.516393	0.22623	0.14959	0.107787
142	2	Grower	2016-12-30	Delta	Delta42734	Control	2016-12-23	7	Post	Wk+2	1202	516	396	331	2445	0.491616	0.211043	0.161963	0.135378
143	2	Grower	2016-12-31	Delta	Delta42735	Control	2016-12-23	8	Post	Wk+2	1325	596	473	375	2769	0.478512	0.21524	0.17082	0.135428	0.4	0	0	0.166667	0.433333	0.4	0.1	0.0666667	0.333333	0.166667	0	0.0333333	0.866667	0.133333	0	0	0.933333
144	2	Grower	2017-01-01	Delta	Delta42736	Control	2016-12-23	9	Post	Wk+2	1552	810	671	411	3444	0.450639	0.235192	0.194832	0.119338
145	2	Grower	2017-01-02	Delta	Delta42737	Control	2016-12-23	10	Post	Wk+2	1670	763	651	490	3574	0.467264	0.213486	0.182149	0.137101	0.3	0	0.0333333	0.166667	0.5	0.333333	0.2	0.133333	0.333333	0.133333	0.0666667	0	0.866667	0.133333	0	0	0.966667
146	2	Grower	2017-01-03	Delta	Delta42738	Control	2016-12-23	11	Post	Wk+2	1623	660	551	378	3212	0.505293	0.205479	0.171544	0.117684
147	2	Grower	2017-01-04	Delta	Delta42739	Control	2016-12-23	12	Post	Wk+2	1639	750	598	530	3517	0.466022	0.21325	0.170031	0.150697	0.357143	0	0.0714286	0.0714286	0.5	0.433333	0.166667	0.0666667	0.2	0.2	0.1	0	0.833333	0.166667	0	0	0.933333
148	2	Grower	2017-01-05	Delta	Delta42740	Control	2016-12-23	13	Post	Wk+2	876	385	301	195	1757	0.498577	0.219124	0.171315	0.110985
149	2	Grower	2017-01-06	Delta	Delta42741	Control	2016-12-23	14	Post	999	466	238	153	134	991	0.470232	0.240161	0.15439	0.135217	0.333333	0	0.037037	0.037037	0.592593	0.433333	0.0333333	0.0333333	0.3	0.233333	0	0	0.866667	0.133333	0	0	0.933333
150	2	Grower	2017-01-07	Delta	Delta42742	Control	2016-12-23	15	Post	999	635	235	170	113	1153	0.550737	0.203816	0.147441	0.0980052
151	2	Grower	2017-01-08	Delta	Delta42743	Control	2016-12-23	16	Post	999	856	481	288	183	1808	0.473451	0.26604	0.159292	0.101217
152	2	Grower	2017-01-09	Delta	Delta42744	Control	2016-12-23	17	Post	999	309	180	123	68	680	0.454412	0.264706	0.180882	0.1	0.407407	0.037037	0	0	0.555556	0.5	0.0333333	0	0.333333	0.133333	0.0333333	0	0.8	0.2	0	0	0.866667
153	2	Grower	2017-01-10	Delta	Delta42745	Control	2016-12-23	18	Post	999	108	35	39	14	196	0.55102	0.178571	0.19898	0.0714286
154	2	Grower	2017-01-11	Delta	Delta42746	Control	2016-12-23	19	Post	999	105	38	52	34	229	0.458515	0.165939	0.227074	0.148472
155	2	Grower	2017-01-12	Delta	Delta42747	Control	2016-12-23	20	Post	999	55	35	30	31	151	0.364238	0.231788	0.198675	0.205298
156	2	Grower	2017-01-13	Delta	Delta42748	Control	2016-12-23	21	Post	999	54	39	35	38	166	0.325301	0.23494	0.210843	0.228916	0.296296	0	0	0.148148	0.555556	0.366667	0.2	0.133333	0.2	0.233333	0.0666667	0	0.733333	0.266667	0	0	1
157	2	Grower	2017-01-14	Delta	Delta42749	Control	2016-12-23	22	Post	999	58	21	31	26	136	0.426471	0.154412	0.227941	0.191176
158	2	Grower	2017-01-15	Delta	Delta42750	Control	2016-12-23	23	Post	999	66	41	29	34	170	0.388235	0.241176	0.170588	0.2
159	2	Grower	2017-01-16	Delta	Delta42751	Control	2016-12-23	24	Post	999	72	44	41	45	202	0.356436	0.217822	0.20297	0.222772	0.259259	0	0.037037	0.0740741	0.62963	0.366667	0.0666667	0.0333333	0.3	0.266667	0.0333333	0	0.433333	0.566667	0	0	0.933333
185	2	Weaner	2016-11-23	Foxtrot	Foxtrot42697	Outbreak	2016-12-23	-30	Pre	999	13	6	3	1	23					0.9	0	0.0666667	0.0333333	0	0.966667	0	0	0.0333333	0	0	0	0.966667	0.0333333	0	0	0.966667
186	2	Weaner	2016-11-24	Foxtrot	Foxtrot42698	Outbreak	2016-12-23	-29	Pre	999	2	4	3	1	10
187	2	Weaner	2016-11-25	Foxtrot	Foxtrot42699	Outbreak	2016-12-23	-28	Pre	999	2	1	1		4
188	2	Weaner	2016-11-26	Foxtrot	Foxtrot42700	Outbreak	2016-12-23	-27	Pre	999		1			1
189	2	Weaner	2016-11-27	Foxtrot	Foxtrot42701	Outbreak	2016-12-23	-26	Pre	999	3	1			4
190	2	Weaner	2016-11-29	Foxtrot	Foxtrot42703	Outbreak	2016-12-23	-24	Pre	999	9	7	3	1	20
191	2	Weaner	2016-12-02	Foxtrot	Foxtrot42706	Outbreak	2016-12-23	-21	Pre	999		1			1					0.766667	0.133333	0.0666667	0.0333333	0	0.966667	0.0333333	0.0333333	0	0	0	0	0.966667	0.0333333	0	0	1
192	2	Weaner	2016-12-05	Foxtrot	Foxtrot42709	Outbreak	2016-12-23	-18	Pre	999		1			1					0.466667	0.166667	0.2	0.166667	0	0.833333	0.0333333	0.0333333	0.133333	0	0	0	1	0	0	0	0.933333
193	2	Weaner	2016-12-07	Foxtrot	Foxtrot42711	Outbreak	2016-12-23	-16	Pre	999	675	407	179	77	1338	0.504484	0.304185	0.133782	0.0575486	0.758621	0	0.103448	0.0689655	0.0689655	0.833333	0.1	0.1	0.0333333	0.0333333	0	0	1	0	0	0	1
194	2	Weaner	2016-12-08	Foxtrot	Foxtrot42712	Outbreak	2016-12-23	-15	Pre	999	841	688	279	101	1909	0.440545	0.360398	0.14615	0.0529073
195	2	Weaner	2016-12-09	Foxtrot	Foxtrot42713	Outbreak	2016-12-23	-14	Pre	Wk-2	1	1			2					0.517241	0.0689655	0.137931	0.206897	0.0689655	0.733333	0.133333	0.133333	0.0333333	0.1	0	0	0.966667	0.0333333	0	0	1
196	2	Weaner	2016-12-10	Foxtrot	Foxtrot42714	Outbreak	2016-12-23	-13	Pre	Wk-2	50	18	8	2	78
197	2	Weaner	2016-12-14	Foxtrot	Foxtrot42718	Outbreak	2016-12-23	-9	Pre	Wk-2	27	25	3		55					0.758621	0.0344828	0	0.103448	0.103448	0.8	0.2	0.1	0	0	0.0666667	0.0333333	1	0	0	0	1
198	2	Weaner	2016-12-17	Foxtrot	Foxtrot42721	Outbreak	2016-12-23	-6	Pre	WK-1	532	233	91	45	901	0.590455	0.258602	0.100999	0.0499445
199	2	Weaner	2016-12-18	Foxtrot	Foxtrot42722	Outbreak	2016-12-23	-5	Pre	WK-1	821	404	119	41	1385	0.59278	0.291697	0.0859206	0.0296029
200	2	Grower	2016-12-23	Foxtrot	Foxtrot42727	Outbreak	2016-12-23	0	Post	Wk+1										0.413793	0.0344828	0.0689655	0.206897	0.275862	0.533333	0.3	0.2	0.1	0.0666667	0.1	0	0.966667	0.0333333	0	0	1
201	2	Grower	2016-12-25	Foxtrot	Foxtrot42729	Outbreak	2016-12-23	2	Post	Wk+1	1292	258	166	98	1814	0.712238	0.142227	0.0915105	0.0540243
202	2	Grower	2016-12-26	Foxtrot	Foxtrot42730	Outbreak	2016-12-23	3	Post	Wk+1	2315	497	327	133	3272	0.707518	0.151895	0.0999389	0.0406479
203	2	Grower	2016-12-27	Foxtrot	Foxtrot42731	Outbreak	2016-12-23	4	Post	Wk+1	2228	411	229	113	2981	0.7474	0.137873	0.0768199	0.0379067	0.206897	0	0	0.206897	0.586207	0.233333	0.366667	0.166667	0.0666667	0.333333	0.133333	0.0666667	0.966667	0.0333333	0	0	0.966667
204	2	Grower	2016-12-28	Foxtrot	Foxtrot42732	Outbreak	2016-12-23	5	Post	Wk+1	2800	531	308	185	3824	0.732218	0.13886	0.0805439	0.0483787	0.103448	0	0	0.137931	0.758621	0.133333	0.233333	0.133333	0.466667	0.166667	0.1	0	0.933333	0.0666667	0	0	0.966667
205	2	Grower	2016-12-29	Foxtrot	Foxtrot42733	Outbreak	2016-12-23	6	Post	Wk+1	3361	794	443	250	4848	0.693276	0.163779	0.0913779	0.0515677
206	2	Grower	2016-12-30	Foxtrot	Foxtrot42734	Outbreak	2016-12-23	7	Post	Wk+2	3296	670	524	342	4832	0.682119	0.138659	0.108444	0.0707781
207	2	Grower	2016-12-31	Foxtrot	Foxtrot42735	Outbreak	2016-12-23	8	Post	Wk+2	2535	689	455	360	4039	0.627631	0.170587	0.112652	0.089131	0.310345	0	0	0.103448	0.586207	0.333333	0.166667	0.0333333	0.2	0.3	0.1	0.0333333	0.833333	0.166667	0	0	0.966667
208	2	Grower	2017-01-01	Foxtrot	Foxtrot42736	Outbreak	2016-12-23	9	Post	Wk+2	5224	1147	1012	763	8146	0.641296	0.140805	0.124233	0.0936656
209	2	Grower	2017-01-02	Foxtrot	Foxtrot42737	Outbreak	2016-12-23	10	Post	Wk+2	5911	1109	846	653	8519	0.693861	0.13018	0.0993074	0.0766522	0.222222	0	0	0.148148	0.62963	0.266667	0.266667	0.1	0.233333	0.233333	0.166667	0	0.9	0.1	0	0	1
210	2	Grower	2017-01-03	Foxtrot	Foxtrot42738	Outbreak	2016-12-23	11	Post	Wk+2	4551	1152	905	768	7376	0.617001	0.156182	0.122695	0.104121
211	2	Grower	2017-01-04	Foxtrot	Foxtrot42739	Outbreak	2016-12-23	12	Post	Wk+2	2963	928	636	471	4998	0.592837	0.185674	0.127251	0.0942377	0.222222	0	0.0740741	0.0740741	0.62963	0.333333	0.1	0.0333333	0.233333	0.333333	0.0666667	0	0.733333	0.266667	0	0	1
212	2	Grower	2017-01-05	Foxtrot	Foxtrot42740	Outbreak	2016-12-23	13	Post	Wk+2	3280	947	657	409	5293	0.619686	0.178916	0.124126	0.0772719
213	2	Grower	2017-01-06	Foxtrot	Foxtrot42741	Outbreak	2016-12-23	14	Post	999	2769	776	627	432	4604	0.601434	0.168549	0.136186	0.0938315	0.259259	0	0	0.037037	0.703704	0.333333	0.2	0.0333333	0.133333	0.333333	0.166667	0	0.8	0.2	0	0	0.866667
214	2	Grower	2017-01-07	Foxtrot	Foxtrot42742	Outbreak	2016-12-23	15	Post	999	2750	686	498	322	4256	0.646147	0.161184	0.117011	0.0756579
215	2	Grower	2017-01-08	Foxtrot	Foxtrot42743	Outbreak	2016-12-23	16	Post	999	3119	803	620	419	4961	0.628704	0.161863	0.124975	0.0844588
216	2	Grower	2017-01-09	Foxtrot	Foxtrot42744	Outbreak	2016-12-23	17	Post	999	988	342	290	252	1872	0.527778	0.182692	0.154915	0.134615	0.222222	0	0.0740741	0	0.703704	0.366667	0.0666667	0	0.266667	0.3	0.0666667	0	0.533333	0.466667	0	0	0.933333
217	2	Grower	2017-01-10	Foxtrot	Foxtrot42745	Outbreak	2016-12-23	18	Post	999	170	45	41	33	289	0.588235	0.155709	0.141869	0.114187
218	2	Grower	2017-01-11	Foxtrot	Foxtrot42746	Outbreak	2016-12-23	19	Post	999	165	60	49	47	321	0.514019	0.186916	0.152648	0.146417
219	2	Grower	2017-01-12	Foxtrot	Foxtrot42747	Outbreak	2016-12-23	20	Post	999	168	49	52	37	306	0.54902	0.160131	0.169935	0.120915
220	2	Grower	2017-01-13	Foxtrot	Foxtrot42748	Outbreak	2016-12-23	21	Post	999	197	78	75	35	385	0.511688	0.202597	0.194805	0.0909091	0.259259	0	0.0740741	0	0.666667	0.4	0.2	0	0.2	0.2	0.2	0	0.5	0.5	0	0	0.933333
221	2	Grower	2017-01-14	Foxtrot	Foxtrot42749	Outbreak	2016-12-23	22	Post	999	179	85	60	25	349	0.512894	0.243553	0.17192	0.0716332
222	2	Grower	2017-01-15	Foxtrot	Foxtrot42750	Outbreak	2016-12-23	23	Post	999	199	88	63	48	398	0.5	0.221106	0.158291	0.120603
223	2	Grower	2017-01-16	Foxtrot	Foxtrot42751	Outbreak	2016-12-23	24	Post	999	200	86	64	53	403	0.496278	0.2134	0.158809	0.131514	0.296296	0	0.0740741	0.037037	0.592593	0.433333	0.133333	0.0333333	0.2	0.233333	0.1	0	0.333333	0.666667	0	0	0.933333
224	3	Weaner	2017-01-04	Golf	Golf42739	Outbreak	2017-02-02	-29	Pre	999	115	76	106	54	351	0.327635	0.216524	0.301994	0.153846
225	3	Weaner	2017-01-05	Golf	Golf42740	Outbreak	2017-02-02	-28	Pre	999	369	231	246	226	1072	0.344216	0.215485	0.229478	0.210821
226	3	Weaner	2017-01-06	Golf	Golf42741	Outbreak	2017-02-02	-27	Pre	999	570	352	384	282	1588	0.358942	0.221662	0.241814	0.177582
227	3	Weaner	2017-01-07	Golf	Golf42742	Outbreak	2017-02-02	-26	Pre	999	602	458	603	397	2060	0.292233	0.22233	0.292718	0.192718
228	3	Weaner	2017-01-08	Golf	Golf42743	Outbreak	2017-02-02	-25	Pre	999	569	447	657	404	2077	0.273953	0.215214	0.316322	0.194511
229	3	Weaner	2017-01-09	Golf	Golf42744	Outbreak	2017-02-02	-24	Pre	999	593	474	654	389	2110	0.281043	0.224645	0.309953	0.18436	0.857143	0.107143	0.0357143	0	0	1	0	0	0	0	0	0	1	0	0	0	1
230	3	Weaner	2017-01-10	Golf	Golf42745	Outbreak	2017-02-02	-23	Pre	999	567	543	638	434	2182	0.259853	0.248854	0.292392	0.1989
231	3	Weaner	2017-01-11	Golf	Golf42746	Outbreak	2017-02-02	-22	Pre	999	598	484	636	347	2065	0.289588	0.234383	0.30799	0.168039	0.857143	0.107143	0	0.0357143	0	1	0	0	0	0	0	0	1	0	0	0	1
232	3	Weaner	2017-01-12	Golf	Golf42747	Outbreak	2017-02-02	-21	Pre	999	342	399	512	339	1592	0.214824	0.250628	0.321608	0.21294
233	3	Weaner	2017-01-13	Golf	Golf42748	Outbreak	2017-02-02	-20	Pre	999	397	435	642	341	1815	0.218733	0.239669	0.353719	0.187879	0.75	0	0.178571	0.0714286	0	0.928571	0.0714286	0.0714286	0	0	0	0	1	0	0	0	1
234	3	Weaner	2017-01-14	Golf	Golf42749	Outbreak	2017-02-02	-19	Pre	999	468	510	643	371	1992	0.23494	0.256024	0.322791	0.186245
235	3	Weaner	2017-01-15	Golf	Golf42750	Outbreak	2017-02-02	-18	Pre	999	368	377	480	319	1544	0.238342	0.244171	0.310881	0.206606
236	3	Weaner	2017-01-16	Golf	Golf42751	Outbreak	2017-02-02	-17	Pre	999	472	417	591	375	1855	0.254447	0.224798	0.318598	0.202156	0.892857	0	0.107143	0	0	1	0	0	0	0	0	0	1	0	0	0	1
237	3	Weaner	2017-01-17	Golf	Golf42752	Outbreak	2017-02-02	-16	Pre	999	633	384	470	312	1799	0.351862	0.213452	0.261256	0.17343
238	3	Weaner	2017-01-18	Golf	Golf42753	Outbreak	2017-02-02	-15	Pre	999	644	380	447	340	1811	0.355605	0.209829	0.246825	0.187742	0.75	0.0357143	0.0357143	0.178571	0	0.821429	0.178571	0.178571	0	0	0	0	1	0	0	0	1
239	3	Weaner	2017-01-19	Golf	Golf42754	Outbreak	2017-02-02	-14	Pre	Wk-2	657	420	534	374	1985	0.330982	0.211587	0.269018	0.188413
240	3	Weaner	2017-01-20	Golf	Golf42755	Outbreak	2017-02-02	-13	Pre	Wk-2	364	231	289	245	1129	0.322409	0.204606	0.255979	0.217006	0.785714	0.0357143	0.0714286	0.107143	0	0.892857	0.107143	0.107143	0	0	0	0	1	0	0	0	1
241	3	Weaner	2017-01-21	Golf	Golf42756	Outbreak	2017-02-02	-12	Pre	Wk-2	599	305	343	262	1509	0.396952	0.202121	0.227303	0.173625
242	3	Weaner	2017-01-22	Golf	Golf42757	Outbreak	2017-02-02	-11	Pre	Wk-2	613	297	327	292	1529	0.400916	0.194245	0.213865	0.190974
243	3	Weaner	2017-01-23	Golf	Golf42758	Outbreak	2017-02-02	-10	Pre	Wk-2	540	198	218	163	1119	0.482574	0.176944	0.194817	0.145666	0.571429	0	0.142857	0.142857	0.142857	0.714286	0.107143	0.107143	0.107143	0.0714286	0	0	1	0	0	0	1
244	3	Weaner	2017-01-24	Golf	Golf42759	Outbreak	2017-02-02	-9	Pre	Wk-2	363	212	198	184	957	0.37931	0.221526	0.206897	0.192268
245	3	Weaner	2017-01-25	Golf	Golf42760	Outbreak	2017-02-02	-8	Pre	Wk-2	677	220	227	206	1330	0.509023	0.165414	0.170677	0.154887	0.285714	0.0357143	0.142857	0.321429	0.214286	0.464286	0.428571	0.321429	0.0357143	0.0714286	0.107143	0	0.964286	0.0357143	0	0	1
246	3	Weaner	2017-01-26	Golf	Golf42761	Outbreak	2017-02-02	-7	Pre	WK-1	543	181	138	115	977	0.555783	0.185261	0.141249	0.117707
247	3	Weaner	2017-01-27	Golf	Golf42762	Outbreak	2017-02-02	-6	Pre	WK-1	205	81	97	65	448	0.457589	0.180804	0.216518	0.145089	0.285714	0	0.142857	0.25	0.321429	0.428571	0.285714	0.25	0.0714286	0.214286	0.0357143	0	0.964286	0.0357143	0	0	1
248	3	Weaner	2017-01-28	Golf	Golf42763	Outbreak	2017-02-02	-5	Pre	WK-1	183	76	49	23	331	0.55287	0.229607	0.148036	0.0694864
249	3	Weaner	2017-01-29	Golf	Golf42764	Outbreak	2017-02-02	-4	Pre	WK-1	341	101	99	82	623	0.547352	0.162119	0.158909	0.131621
250	3	Weaner	2017-01-30	Golf	Golf42765	Outbreak	2017-02-02	-3	Pre	WK-1	416	154	111	73	754	0.551724	0.204244	0.147215	0.096817	0.178571	0	0.0357143	0.357143	0.428571	0.214286	0.5	0.357143	0.142857	0.142857	0.142857	0	1	0	0	0	0.892857
251	3	Grower	2017-01-31	Golf	Golf42766	Outbreak	2017-02-02	-2	Pre	WK-1	134	52	33	39	258	0.51938	0.20155	0.127907	0.151163
252	3	Grower	2017-02-01	Golf	Golf42767	Outbreak	2017-02-02	-1	Pre	WK-1	3263	654	517	410	4844	0.673617	0.135012	0.10673	0.0846408	0.285714	0	0	0.142857	0.571429	0.285714	0.25	0.107143	0.214286	0.25	0.142857	0	0.928571	0.0714286	0	0	0.928571
253	3	Grower	2017-02-02	Golf	Golf42768	Outbreak	2017-02-02	0	Post	Wk+1	2422	351	312	325	3410	0.710264	0.102933	0.0914956	0.0953079
254	3	Grower	2017-02-03	Golf	Golf42769	Outbreak	2017-02-02	1	Post	Wk+1	1796	367	274	295	2732	0.657394	0.134334	0.100293	0.10798	0.0714286	0	0	0.0357143	0.892857	0.0714286	0.25	0.0357143	0.392857	0.285714	0.214286	0	0.714286	0.285714	0	0	0.75
255	3	Grower	2017-02-04	Golf	Golf42770	Outbreak	2017-02-02	2	Post	Wk+1	3235	487	406	316	4444	0.727948	0.109586	0.0913591	0.0711071
256	3	Grower	2017-02-05	Golf	Golf42771	Outbreak	2017-02-02	3	Post	Wk+1	870	145	101	66	1182	0.736041	0.122673	0.0854484	0.0558376
257	3	Grower	2017-02-06	Golf	Golf42772	Outbreak	2017-02-02	4	Post	Wk+1	768	127	94	62	1051	0.730733	0.120837	0.0894386	0.0589914	0.142857	0	0	0.0357143	0.821429	0.142857	0.285714	0.0357143	0.0357143	0.535714	0.25	0	0.821429	0.178571	0	0	0.928571
258	3	Grower	2017-02-07	Golf	Golf42773	Outbreak	2017-02-02	5	Post	Wk+1	669	129	81	48	927	0.721683	0.139159	0.0873786	0.0517799
259	3	Grower	2017-02-08	Golf	Golf42774	Outbreak	2017-02-02	6	Post	Wk+1	649	97	45	39	830	0.781928	0.116867	0.0542169	0.046988
260	3	Grower	2017-02-09	Golf	Golf42775	Outbreak	2017-02-02	7	Post	Wk+2	449	115	68	50	682	0.658358	0.168622	0.0997067	0.0733138
261	3	Grower	2017-02-10	Golf	Golf42776	Outbreak	2017-02-02	8	Post	Wk+2	1002	178	97	36	1313	0.763138	0.135567	0.0738766	0.0274181	0	0	0.0769231	0.0769231	0.846154	0.0714286	0.178571	0	0.107143	0.642857	0.107143	0.0714286	0.928571	0.0714286	0	0	0.928571
262	3	Grower	2017-02-11	Golf	Golf42777	Outbreak	2017-02-02	9	Post	Wk+2	405	78	59	20	562	0.720641	0.13879	0.104982	0.0355872
263	3	Grower	2017-02-12	Golf	Golf42778	Outbreak	2017-02-02	10	Post	Wk+2	488	106	86	31	711	0.686357	0.149086	0.120956	0.0436006
264	3	Grower	2017-02-13	Golf	Golf42779	Outbreak	2017-02-02	11	Post	Wk+2	872	257	144	64	1337	0.652206	0.192221	0.107704	0.0478684	0	0.04	0	0.08	0.88	0.04	0.36	0.04	0.32	0.28	0.32	0	0.52	0.48	0	0	0.96
265	3	Grower	2017-02-14	Golf	Golf42780	Outbreak	2017-02-02	12	Post	Wk+2	794	258	197	106	1355	0.585978	0.190406	0.145387	0.0782288
266	3	Grower	2017-02-15	Golf	Golf42781	Outbreak	2017-02-02	13	Post	Wk+2	326	121	84	32	563	0.579041	0.21492	0.149201	0.0568384
267	3	Grower	2017-02-16	Golf	Golf42782	Outbreak	2017-02-02	14	Post	999	239	74	54	24	391	0.611253	0.189258	0.138107	0.0613811
268	3	Grower	2017-02-17	Golf	Golf42783	Outbreak	2017-02-02	15	Post	999	310	76	45	19	450	0.688889	0.168889	0.1	0.0422222	0.08	0	0.04	0.04	0.84	0.153846	0.384615	0.0384615	0.269231	0.192308	0.346154	0	0.56	0.44	0	0	0.92
269	3	Grower	2017-02-18	Golf	Golf42784	Outbreak	2017-02-02	16	Post	999	293	80	60	32	465	0.630108	0.172043	0.129032	0.0688172
270	3	Grower	2017-02-19	Golf	Golf42785	Outbreak	2017-02-02	17	Post	999	228	96	104	58	486	0.469136	0.197531	0.213992	0.119342
271	3	Grower	2017-02-20	Golf	Golf42786	Outbreak	2017-02-02	18	Post	999	244	105	98	73	520	0.469231	0.201923	0.188462	0.140385	0.0769231	0	0	0.0384615	0.884615	0.142857	0.464286	0.0357143	0.178571	0.214286	0.428571	0	0.678571	0.321429	0	0	0.821429
272	3	Grower	2017-02-21	Golf	Golf42787	Outbreak	2017-02-02	19	Post	999	304	166	157	119	746	0.407507	0.22252	0.210456	0.159517
273	3	Grower	2017-02-22	Golf	Golf42788	Outbreak	2017-02-02	20	Post	999	550	262	181	128	1121	0.490633	0.23372	0.161463	0.114184
324	3	Weaner	2017-01-04	India	India42739	Control	2017-02-02	-29	Pre	999	115	70	19	5	209	0.550239	0.334928	0.0909091	0.0239234
325	3	Weaner	2017-01-05	India	India42740	Control	2017-02-02	-28	Pre	999	14	9	8	1	32
326	3	Weaner	2017-01-06	India	India42741	Control	2017-02-02	-27	Pre	999	662	287	105	14	1068	0.61985	0.268727	0.0983146	0.0131086
327	3	Weaner	2017-01-07	India	India42742	Control	2017-02-02	-26	Pre	999	781	374	123	12	1290	0.605426	0.289922	0.0953488	0.00930233
328	3	Weaner	2017-01-08	India	India42743	Control	2017-02-02	-25	Pre	999	379	221	119	4	723	0.524205	0.305671	0.164592	0.0055325
329	3	Weaner	2017-01-09	India	India42744	Control	2017-02-02	-24	Pre	999	110	64	40	1	215	0.511628	0.297674	0.186047	0.00465116	0.928571	0.0357143	0.0357143	0	0	1	0	0	0	0	0	0	0.964286	0.0357143	0	0	1
330	3	Weaner	2017-01-10	India	India42745	Control	2017-02-02	-23	Pre	999	5	5	3		13
331	3	Weaner	2017-01-11	India	India42746	Control	2017-02-02	-22	Pre	999	20	18	8		46					0.785714	0.0357143	0.178571	0	0	1	0	0	0	0	0	0	1	0	0	0	0.964286
332	3	Weaner	2017-01-12	India	India42747	Control	2017-02-02	-21	Pre	999	31	31	26		88
333	3	Weaner	2017-01-13	India	India42748	Control	2017-02-02	-20	Pre	999	6	4	1	1	12					0.892857	0	0.107143	0	0	1	0	0	0	0	0	0	1	0	0	0	1
334	3	Weaner	2017-01-14	India	India42749	Control	2017-02-02	-19	Pre	999	15	10	6	2	33
335	3	Weaner	2017-01-15	India	India42750	Control	2017-02-02	-18	Pre	999	330	278	179	19	806	0.409429	0.344913	0.222084	0.0235732
336	3	Weaner	2017-01-16	India	India42751	Control	2017-02-02	-17	Pre	999	252	206	136	18	612	0.411765	0.336601	0.222222	0.0294118	0.892857	0.0714286	0.0357143	0	0	1	0	0	0	0	0	0	0.964286	0.0357143	0	0	1
337	3	Weaner	2017-01-17	India	India42752	Control	2017-02-02	-16	Pre	999	441	427	311	44	1223	0.360589	0.349141	0.254293	0.0359771
338	3	Weaner	2017-01-18	India	India42753	Control	2017-02-02	-15	Pre	999	474	403	291	34	1202	0.394343	0.335275	0.242097	0.0282862	0.928571	0	0.0714286	0	0	1	0	0	0	0	0	0	1	0	0	0	1
339	3	Weaner	2017-01-19	India	India42754	Control	2017-02-02	-14	Pre	Wk-2	553	509	396	42	1500	0.368667	0.339333	0.264	0.028
340	3	Weaner	2017-01-20	India	India42755	Control	2017-02-02	-13	Pre	Wk-2	353	430	333	45	1161	0.304048	0.37037	0.286822	0.0387597	0.857143	0	0.0714286	0.0357143	0.0357143	0.928571	0.0357143	0.0357143	0	0.0357143	0	0	1	0	0	0	1
341	3	Weaner	2017-01-21	India	India42756	Control	2017-02-02	-12	Pre	Wk-2	294	290	212	29	825	0.356364	0.351515	0.25697	0.0351515
342	3	Weaner	2017-01-22	India	India42757	Control	2017-02-02	-11	Pre	Wk-2	370	374	313	44	1101	0.336058	0.339691	0.284287	0.0399637
343	3	Weaner	2017-01-23	India	India42758	Control	2017-02-02	-10	Pre	Wk-2	271	299	318	38	926	0.292657	0.322894	0.343413	0.0410367	0.928571	0.0357143	0.0357143	0	0	1	0	0	0	0	0	0	0.964286	0.0357143	0	0	1
344	3	Weaner	2017-01-24	India	India42759	Control	2017-02-02	-9	Pre	Wk-2	346	392	386	65	1189	0.291001	0.329689	0.324643	0.0546678
345	3	Weaner	2017-01-25	India	India42760	Control	2017-02-02	-8	Pre	Wk-2	282	385	476	96	1239	0.227603	0.310734	0.384181	0.0774818	0.785714	0	0.142857	0.0357143	0.0357143	0.928571	0.0357143	0.0357143	0	0.0357143	0	0	0.964286	0.0357143	0	0	1
346	3	Weaner	2017-01-26	India	India42761	Control	2017-02-02	-7	Pre	WK-1	254	278	396	84	1012	0.250988	0.274704	0.391304	0.083004
347	3	Weaner	2017-01-27	India	India42762	Control	2017-02-02	-6	Pre	WK-1	501	572	703	144	1920	0.260937	0.297917	0.366146	0.075	0.714286	0.0357143	0.214286	0	0.0357143	0.964286	0	0	0.0357143	0	0	0	0.964286	0.0357143	0	0	1
348	3	Weaner	2017-01-28	India	India42763	Control	2017-02-02	-5	Pre	WK-1	368	441	601	100	1510	0.243709	0.292053	0.398013	0.0662252
349	3	Weaner	2017-01-29	India	India42764	Control	2017-02-02	-4	Pre	WK-1	380	444	500	92	1416	0.268362	0.313559	0.353107	0.0649718
350	3	Weaner	2017-01-30	India	India42765	Control	2017-02-02	-3	Pre	WK-1	261	331	394	82	1068	0.244382	0.309925	0.368914	0.076779	0.714286	0.0357143	0.107143	0.142857	0	0.857143	0.142857	0.142857	0	0	0	0	1	0	0	0	1
351	3	Grower	2017-02-13	India	India42779	Control	2017-02-02	11	Post	Wk+2										0.666667	0	0.037037	0.111111	0.185185	0.714286	0.107143	0.0357143	0.0714286	0.107143	0.0714286	0	0.821429	0.178571	0	0	0.821429
391	4	Weaner	2017-01-18	Kilo	Kilo42753	Control	2017-02-17	-30	Pre	999	130	145	62	12	349	0.372493	0.415473	0.17765	0.034384	0.5	0.472222	0	0	0.0277778	0.972222	0	0	0.0277778	0	0	0	0.944444	0.0555556	0	0	1
392	4	Weaner	2017-01-19	Kilo	Kilo42754	Control	2017-02-17	-29	Pre	999	27	26	30	4	87
393	4	Weaner	2017-01-20	Kilo	Kilo42755	Control	2017-02-17	-28	Pre	999	21	27	13	6	67
394	4	Weaner	2017-01-21	Kilo	Kilo42756	Control	2017-02-17	-27	Pre	999	17	12	12	5	46
395	4	Weaner	2017-01-22	Kilo	Kilo42757	Control	2017-02-17	-26	Pre	999	10	12	2	1	25
396	4	Weaner	2017-01-23	Kilo	Kilo42758	Control	2017-02-17	-25	Pre	999	17	20	4	1	42					0.805556	0.166667	0.0277778	0	0	1	0	0	0	0	0	0	0.944444	0.0555556	0	0	1
397	4	Weaner	2017-01-24	Kilo	Kilo42759	Control	2017-02-17	-24	Pre	999	27	26	10	3	66
398	4	Weaner	2017-01-25	Kilo	Kilo42760	Control	2017-02-17	-23	Pre	999	22	15	7	1	45					0.777778	0.111111	0.0833333	0.0277778	0	0.972222	0.0277778	0.0277778	0	0	0	0	0.944444	0.0555556	0	0	1
399	4	Weaner	2017-01-26	Kilo	Kilo42761	Control	2017-02-17	-22	Pre	999	41	28	16	2	87
400	4	Weaner	2017-01-27	Kilo	Kilo42762	Control	2017-02-17	-21	Pre	999	33	29	14	5	81					0.833333	0.166667	0	0	0	1	0	0	0	0	0	0	0.972222	0.0277778	0	0	1
401	4	Weaner	2017-01-28	Kilo	Kilo42763	Control	2017-02-17	-20	Pre	999	44	46	9	4	103	0.427184	0.446602	0.0873786	0.038835
402	4	Weaner	2017-01-29	Kilo	Kilo42764	Control	2017-02-17	-19	Pre	999	49	54	22	1	126	0.388889	0.428571	0.174603	0.00793651
403	4	Weaner	2017-01-30	Kilo	Kilo42765	Control	2017-02-17	-18	Pre	999	90	100	40	6	236	0.381356	0.423729	0.169492	0.0254237	0.888889	0.0555556	0.0277778	0.0277778	0	0.972222	0.0277778	0.0277778	0	0	0	0	0.944444	0.0555556	0	0	1
404	4	Weaner	2017-01-31	Kilo	Kilo42766	Control	2017-02-17	-17	Pre	999	108	129	48	18	303	0.356436	0.425743	0.158416	0.0594059
405	4	Weaner	2017-02-11	Kilo	Kilo42777	Control	2017-02-17	-6	Pre	WK-1	102	64	24	10	200	0.51	0.32	0.12	0.05
406	4	Weaner	2017-02-12	Kilo	Kilo42778	Control	2017-02-17	-5	Pre	WK-1	316	314	69	20	719	0.439499	0.436718	0.0959666	0.0278164
407	4	Weaner	2017-02-13	Kilo	Kilo42779	Control	2017-02-17	-4	Pre	WK-1	801	689	205	61	1756	0.45615	0.392369	0.116743	0.034738	0.764706	0	0.0882353	0.0882353	0.0588235	0.875	0.09375	0.0625	0	0.03125	0.03125	0	0.970588	0.0294118	0	0	0.972222
408	4	Grower	2017-02-22	Kilo	Kilo42788	Control	2017-02-17	5	Post	Wk+1	209	87	91	69	456	0.458333	0.190789	0.199561	0.151316
409	4	Grower	2017-02-23	Kilo	Kilo42789	Control	2017-02-17	6	Post	Wk+1	134	67	71	87	359	0.373259	0.18663	0.197772	0.24234
410	4	Grower	2017-02-24	Kilo	Kilo42790	Control	2017-02-17	7	Post	Wk+2	148	79	79	63	369	0.401084	0.214092	0.214092	0.170732	0.888889	0	0	0.0555556	0.0555556	0.888889	0.0833333	0.0555556	0	0.0277778	0.0277778	0	0.888889	0.111111	0	0	1
411	4	Grower	2017-02-25	Kilo	Kilo42791	Control	2017-02-17	8	Post	Wk+2	43	27	18	29	117	0.367521	0.230769	0.153846	0.247863
412	4	Grower	2017-02-28	Kilo	Kilo42794	Control	2017-02-17	11	Post	Wk+2	11	9	13	16	49
413	4	Grower	2017-03-01	Kilo	Kilo42795	Control	2017-02-17	12	Post	Wk+2	165	86	103	90	444	0.371622	0.193694	0.231982	0.202703
414	4	Grower	2017-03-02	Kilo	Kilo42796	Control	2017-02-17	13	Post	Wk+2	49	24	27	30	130	0.376923	0.184615	0.207692	0.230769
415	4	Grower	2017-03-03	Kilo	Kilo42797	Control	2017-02-17	14	Post	999	4	4	6	4	18					0.75	0	0	0.0555556	0.194444	0.75	0.111111	0.0277778	0.0833333	0.0555556	0.0833333	0	#N/A	#N/A	#N/A	#N/A	#N/A
416	4	Grower	2017-03-04	Kilo	Kilo42798	Control	2017-02-17	15	Post	999	79	70	67	68	284	0.278169	0.246479	0.235915	0.239437
417	4	Grower	2017-03-05	Kilo	Kilo42799	Control	2017-02-17	16	Post	999	139	95	83	95	412	0.337379	0.230583	0.201456	0.230583
418	4	Grower	2017-03-06	Kilo	Kilo42800	Control	2017-02-17	17	Post	999	71	32	55	62	220	0.322727	0.145455	0.25	0.281818	0.666667	0.0833333	0.0277778	0.0833333	0.138889	0.764706	0.0588235	0.0588235	0.147059	0.0294118	0	0	0.852941	0.147059	0	0	1
419	4	Grower	2017-03-07	Kilo	Kilo42801	Control	2017-02-17	18	Post	999	67	45	57	60	229	0.292576	0.196507	0.248908	0.262009
420	4	Grower	2017-03-08	Kilo	Kilo42802	Control	2017-02-17	19	Post	999	106	57	62	76	301	0.352159	0.189369	0.20598	0.252492
421	4	Grower	2017-03-09	Kilo	Kilo42803	Control	2017-02-17	20	Post	999	72	52	46	56	226	0.318584	0.230088	0.20354	0.247788
422	4	Grower	2017-03-10	Kilo	Kilo42804	Control	2017-02-17	21	Post	999	70	46	47	41	204	0.343137	0.22549	0.230392	0.20098
423	4	Grower	2017-03-11	Kilo	Kilo42805	Control	2017-02-17	22	Post	999	66	55	59	77	257	0.256809	0.214008	0.229572	0.299611
424	4	Grower	2017-03-12	Kilo	Kilo42806	Control	2017-02-17	23	Post	999	98	47	63	61	269	0.364312	0.174721	0.234201	0.226766
425	4	Weaner	2017-01-26	Lima	Lima42761	Outbreak	2017-02-17	-22	Pre	999	1				1
426	4	Weaner	2017-02-01	Lima	Lima42767	Outbreak	2017-02-17	-16	Pre	999	12	6	1	5	24
427	4	Weaner	2017-02-03	Lima	Lima42769	Outbreak	2017-02-17	-14	Pre	Wk-2	4	1	2		7					0.75	0.0833333	0.0833333	0.0833333	0	0.916667	0.0833333	0.0833333	0	0	0	0	0.958333	0	0.0416667	0	1
428	4	Weaner	2017-02-04	Lima	Lima42770	Outbreak	2017-02-17	-13	Pre	Wk-2	4	8	3	2	17
429	4	Weaner	2017-02-05	Lima	Lima42771	Outbreak	2017-02-17	-12	Pre	Wk-2	28	25	17	4	74
430	4	Weaner	2017-02-06	Lima	Lima42772	Outbreak	2017-02-17	-11	Pre	Wk-2	23	13	2	4	42					0.75	0	0.0416667	0.208333	0	0.791667	0.208333	0.208333	0	0	0	0	0.916667	0.0416667	0.0416667	0	1
431	4	Weaner	2017-02-07	Lima	Lima42773	Outbreak	2017-02-17	-10	Pre	Wk-2	29	21	7	4	61
432	4	Weaner	2017-02-08	Lima	Lima42774	Outbreak	2017-02-17	-9	Pre	Wk-2	22	15	6	5	48					0.5	0.0833333	0.125	0.166667	0.125	0.625	0.25	0.25	0	0.125	0	0	0.958333	0.0416667	0	0	1
433	4	Weaner	2017-02-09	Lima	Lima42775	Outbreak	2017-02-17	-8	Pre	Wk-2	18	9	1		28
434	4	Weaner	2017-02-10	Lima	Lima42776	Outbreak	2017-02-17	-7	Pre	WK-1	42	25	9	2	78					0.375	0.0833333	0.208333	0.0833333	0.25	0.666667	0.125	0.0833333	0	0.208333	0.0416667	0	0.916667	0.0416667	0.0416667	0	1
435	4	Weaner	2017-02-11	Lima	Lima42777	Outbreak	2017-02-17	-6	Pre	WK-1	232	140	42	16	430	0.539535	0.325581	0.0976744	0.0372093
436	4	Weaner	2017-02-12	Lima	Lima42778	Outbreak	2017-02-17	-5	Pre	WK-1	248	127	40	16	431	0.575406	0.294664	0.0928074	0.037123
437	4	Weaner	2017-02-13	Lima	Lima42779	Outbreak	2017-02-17	-4	Pre	WK-1	445	253	82	22	802	0.554863	0.315461	0.102244	0.0274314	0.458333	0.0416667	0.0833333	0.291667	0.125	0.583333	0.25	0.25	0.0416667	0.125	0	0	0.916667	0.0416667	0.0416667	0	1
438	4	Grower	2017-02-17	Lima	Lima42783	Outbreak	2017-02-17	0	Post	Wk+1										0.166667	0	0.0416667	0.375	0.416667	0.208333	0.666667	0.375	0	0.125	0.25	0.0416667	0.875	0.0833333	0.0416667	0	0.958333
439	4	Grower	2017-02-21	Lima	Lima42787	Outbreak	2017-02-17	4	Post	Wk+1	19	5	6	1	31
440	4	Grower	2017-02-22	Lima	Lima42788	Outbreak	2017-02-17	5	Post	Wk+1	1850	406	262	141	2659	0.69575	0.152689	0.0985333	0.0530275
441	4	Grower	2017-02-23	Lima	Lima42789	Outbreak	2017-02-17	6	Post	Wk+1	1178	262	173	76	1689	0.697454	0.155121	0.102427	0.044997
442	4	Grower	2017-02-24	Lima	Lima42790	Outbreak	2017-02-17	7	Post	Wk+2	745	206	178	70	1199	0.621351	0.17181	0.148457	0.058382	0.0833333	0	0.0833333	0.208333	0.625	0.166667	0.375	0.166667	0.166667	0.291667	0.208333	0	0.5	0.458333	0.0416667	0	1
443	4	Grower	2017-02-25	Lima	Lima42791	Outbreak	2017-02-17	8	Post	Wk+2	150	62	26	13	251	0.59761	0.247012	0.103586	0.0517928
444	4	Grower	2017-02-28	Lima	Lima42794	Outbreak	2017-02-17	11	Post	Wk+2	54	28	16	4	102	0.529412	0.27451	0.156863	0.0392157
445	4	Grower	2017-03-01	Lima	Lima42795	Outbreak	2017-02-17	12	Post	Wk+2	303	60	50	27	440	0.688636	0.136364	0.113636	0.0613636
446	4	Grower	2017-03-02	Lima	Lima42796	Outbreak	2017-02-17	13	Post	Wk+2	149	14	20	6	189	0.78836	0.0740741	0.10582	0.031746
447	4	Grower	2017-03-03	Lima	Lima42797	Outbreak	2017-02-17	14	Post	999	28	7	3	3	41					0.0833333	0	0.0416667	0	0.875	0.125	0.166667	0	0.458333	0.25	0.166667	0	#N/A	#N/A	#N/A	#N/A	1
448	4	Grower	2017-03-04	Lima	Lima42798	Outbreak	2017-02-17	15	Post	999	323	90	45	28	486	0.664609	0.185185	0.0925926	0.0576132
449	4	Grower	2017-03-05	Lima	Lima42799	Outbreak	2017-02-17	16	Post	999	364	63	50	26	503	0.723658	0.125249	0.0994036	0.0516899
450	4	Grower	2017-03-06	Lima	Lima42800	Outbreak	2017-02-17	17	Post	999	202	53	29	25	309	0.653722	0.171521	0.0938511	0.0809061	0.0833333	0	0	0	0.916667	0.0833333	0.125	0	0.541667	0.25	0.125	0	0.416667	0.541667	0.0416667	0	1
451	4	Grower	2017-03-07	Lima	Lima42801	Outbreak	2017-02-17	18	Post	999	278	62	38	27	405	0.68642	0.153086	0.0938272	0.0666667
452	4	Grower	2017-03-08	Lima	Lima42802	Outbreak	2017-02-17	19	Post	999	189	65	40	18	312	0.605769	0.208333	0.128205	0.0576923
453	4	Grower	2017-03-09	Lima	Lima42803	Outbreak	2017-02-17	20	Post	999	159	44	40	14	257	0.618677	0.171206	0.155642	0.0544747
454	4	Grower	2017-03-10	Lima	Lima42804	Outbreak	2017-02-17	21	Post	999	154	51	42	19	266	0.578947	0.191729	0.157895	0.0714286
455	4	Grower	2017-03-11	Lima	Lima42805	Outbreak	2017-02-17	22	Post	999	81	28	30	18	157	0.515924	0.178344	0.191083	0.11465
456	4	Grower	2017-03-12	Lima	Lima42806	Outbreak	2017-02-17	23	Post	999	245	89	78	25	437	0.560641	0.203661	0.17849	0.0572082
457	5	Weaner	2017-03-01	Mike	Mike42795	Control	2017-04-01	-31	Pre	999	6	9	8	1	24
458	5	Weaner	2017-03-02	Mike	Mike42796	Control	2017-04-01	-30	Pre	999	12	20	11	1	44
459	5	Weaner	2017-03-03	Mike	Mike42797	Control	2017-04-01	-29	Pre	999	216	118	72	13	419	0.515513	0.281623	0.171838	0.0310263
460	5	Weaner	2017-03-04	Mike	Mike42798	Control	2017-04-01	-28	Pre	999	559	361	203	30	1153	0.484822	0.313096	0.176062	0.0260191
461	5	Weaner	2017-03-05	Mike	Mike42799	Control	2017-04-01	-27	Pre	999	179	144	77	17	417	0.429257	0.345324	0.184652	0.0407674
462	5	Weaner	2017-03-06	Mike	Mike42800	Control	2017-04-01	-26	Pre	999	91	87	59	8	245	0.371429	0.355102	0.240816	0.0326531	0.8	0.133333	0.0333333	0.0333333	0	0.966667	0.0333333	0.0333333	0	0	0	0	1	0	0	0	1
463	5	Weaner	2017-03-07	Mike	Mike42801	Control	2017-04-01	-25	Pre	999	120	147	89	18	374	0.320856	0.393048	0.237968	0.0481283
464	5	Weaner	2017-03-08	Mike	Mike42802	Control	2017-04-01	-24	Pre	999	223	196	104	20	543	0.410681	0.360958	0.191529	0.0368324	0.666667	0.133333	0.2	0	0	1	0	0	0	0	0	0	1	0	0	0	1
465	5	Weaner	2017-03-09	Mike	Mike42803	Control	2017-04-01	-23	Pre	999	368	401	216	49	1034	0.355899	0.387814	0.208897	0.0473888
466	5	Weaner	2017-03-10	Mike	Mike42804	Control	2017-04-01	-22	Pre	999	159	134	97	18	408	0.389706	0.328431	0.237745	0.0441176	0.7	0.233333	0.0333333	0.0333333	0	0.967742	0.0322581	0.0322581	0	0	0	0	1	0	0	0	1
467	5	Weaner	2017-03-11	Mike	Mike42805	Control	2017-04-01	-21	Pre	999	200	184	125	36	545	0.366972	0.337615	0.229358	0.066055
468	5	Weaner	2017-03-12	Mike	Mike42806	Control	2017-04-01	-20	Pre	999	376	339	232	53	1000	0.376	0.339	0.232	0.053
469	5	Weaner	2017-03-13	Mike	Mike42807	Control	2017-04-01	-19	Pre	999	377	390	244	58	1069	0.352666	0.364827	0.228251	0.0542563	0.678571	0.0714286	0.178571	0.0714286	0	0.928571	0.0714286	0.0714286	0	0	0	0	0.964286	0.0357143	0	0	1
470	5	Weaner	2017-03-14	Mike	Mike42808	Control	2017-04-01	-18	Pre	999	297	293	170	24	784	0.378827	0.373724	0.216837	0.0306122
471	5	Weaner	2017-03-15	Mike	Mike42809	Control	2017-04-01	-17	Pre	999	140	102	56	5	303	0.462046	0.336634	0.184818	0.0165017	0.592593	0.0740741	0.222222	0.111111	0	0.888889	0.111111	0.111111	0	0	0	0	1	0	0	0	1
472	5	Weaner	2017-03-16	Mike	Mike42810	Control	2017-04-01	-16	Pre	999	349	292	182	50	873	0.399771	0.334479	0.208477	0.0572738
473	5	Weaner	2017-03-17	Mike	Mike42811	Control	2017-04-01	-15	Pre	999	426	421	227	60	1134	0.375661	0.371252	0.200176	0.0529101	0.407407	0.222222	0.259259	0.111111	0	0.888889	0.111111	0.111111	0	0	0	0	0.925926	0	0.0740741	0	1
474	5	Weaner	2017-03-18	Mike	Mike42812	Control	2017-04-01	-14	Pre	Wk-2	477	336	271	85	1169	0.408041	0.287425	0.231822	0.0727117
475	5	Weaner	2017-03-19	Mike	Mike42813	Control	2017-04-01	-13	Pre	Wk-2	714	541	436	150	1841	0.387833	0.293862	0.236828	0.0814775
476	5	Weaner	2017-03-20	Mike	Mike42814	Control	2017-04-01	-12	Pre	Wk-2	411	377	267	80	1135	0.362115	0.332159	0.235242	0.0704846	0.777778	0.037037	0.0740741	0.111111	0	0.888889	0.111111	0.111111	0	0	0	0	1	0	0	0	1
477	5	Weaner	2017-03-21	Mike	Mike42815	Control	2017-04-01	-11	Pre	Wk-2	653	470	301	114	1538	0.424577	0.305592	0.195709	0.0741222
478	5	Weaner	2017-03-22	Mike	Mike42816	Control	2017-04-01	-10	Pre	Wk-2	465	375	269	87	1196	0.388796	0.313545	0.224916	0.0727425	0.296296	0	0.333333	0.296296	0.0740741	0.62963	0.296296	0.296296	0.0740741	0	0	0	1	0	0	0	1
479	5	Weaner	2017-03-23	Mike	Mike42817	Control	2017-04-01	-9	Pre	Wk-2	526	434	365	110	1435	0.366551	0.302439	0.254355	0.0766551
480	5	Weaner	2017-03-24	Mike	Mike42818	Control	2017-04-01	-8	Pre	Wk-2	538	374	328	103	1343	0.400596	0.278481	0.244229	0.076694	0.333333	0	0.111111	0.296296	0.259259	0.464286	0.285714	0.285714	0.214286	0.0357143	0	0	1	0	0	0	1
481	5	Weaner	2017-03-25	Mike	Mike42819	Control	2017-04-01	-7	Pre	WK-1	952	774	675	258	2659	0.358029	0.291087	0.253855	0.097029
482	5	Weaner	2017-03-26	Mike	Mike42820	Control	2017-04-01	-6	Pre	WK-1	593	541	537	219	1890	0.313757	0.286243	0.284127	0.115873
483	5	Weaner	2017-03-27	Mike	Mike42821	Control	2017-04-01	-5	Pre	WK-1	430	303	332	167	1232	0.349026	0.245942	0.269481	0.135552	0.296296	0.185185	0.333333	0.148148	0.037037	0.814815	0.185185	0.148148	0	0	0.037037	0	1	0	0	0	0.962963
484	5	Grower	2017-03-28	Mike	Mike42822	Control	2017-04-01	-4	Pre	WK-1	777	416	245	125	1563	0.497121	0.266155	0.15675	0.0799744
485	5	Grower	2017-03-29	Mike	Mike42823	Control	2017-04-01	-3	Pre	WK-1	1579	788	578	406	3351	0.471203	0.235154	0.172486	0.121158	0.409091	0.0454545	0.0909091	0.0909091	0.363636	0.545455	0.227273	0.0909091	0.181818	0.0454545	0.136364	0	1	0	0	0	1
486	5	Grower	2017-03-30	Mike	Mike42824	Control	2017-04-01	-2	Pre	WK-1	1771	821	560	387	3539	0.500424	0.231986	0.158237	0.109353
487	5	Grower	2017-03-31	Mike	Mike42825	Control	2017-04-01	-1	Pre	WK-1	2156	908	634	422	4120	0.523301	0.220388	0.153883	0.102427	0.636364	0	0.136364	0.0909091	0.136364	0.772727	0.136364	0.0909091	0	0.0909091	0.0454545	0	0.954545	0.0454545	0	0	1
488	5	Grower	2017-04-01	Mike	Mike42826	Control	2017-04-01	0	Post	Wk+1	1210	477	378	332	2397	0.504798	0.198999	0.157697	0.138506
489	5	Grower	2017-04-03	Mike	Mike42828	Control	2017-04-01	2	Post	Wk+1	772	217	207	158	1354	0.570162	0.160266	0.15288	0.116691	0.571429	0	0.0952381	0.142857	0.190476	0.571429	0.190476	0	0.0952381	0.142857	0.190476	0	0.952381	0.047619	0	0	1
490	5	Grower	2017-04-04	Mike	Mike42829	Control	2017-04-01	3	Post	Wk+1	646	277	243	181	1347	0.479584	0.205642	0.180401	0.134373
491	5	Grower	2017-04-05	Mike	Mike42830	Control	2017-04-01	4	Post	Wk+1	506	211	152	148	1017	0.497542	0.207473	0.149459	0.145526	0.619048	0	0.047619	0.190476	0.142857	0.666667	0.190476	0.190476	0.0952381	0.047619	0	0	0.904762	0.0952381	0	0	1
492	5	Grower	2017-04-06	Mike	Mike42831	Control	2017-04-01	5	Post	Wk+1	424	202	128	131	885	0.479096	0.228249	0.144633	0.148023
493	5	Grower	2017-04-07	Mike	Mike42832	Control	2017-04-01	6	Post	Wk+1	501	217	186	188	1092	0.458791	0.198718	0.17033	0.172161	0.52381	0	0.047619	0.190476	0.238095	0.571429	0.190476	0.190476	0.047619	0.190476	0	0	0.857143	0.142857	0	0	1
494	5	Grower	2017-04-08	Mike	Mike42833	Control	2017-04-01	7	Post	Wk+2	496	230	177	172	1075	0.461395	0.213953	0.164651	0.16
495	5	Grower	2017-04-09	Mike	Mike42834	Control	2017-04-01	8	Post	Wk+2	1156	427	347	308	2238	0.516533	0.190795	0.155049	0.137623
496	5	Grower	2017-04-10	Mike	Mike42835	Control	2017-04-01	9	Post	Wk+2	1155	577	470	417	2619	0.441008	0.220313	0.179458	0.159221	0.285714	0	0	0.190476	0.52381	0.285714	0.047619	0.047619	0.571429	0.0952381	0	0	0.857143	0.142857	0	0	0.952381
497	5	Grower	2017-04-11	Mike	Mike42836	Control	2017-04-01	10	Post	Wk+2	801	488	358	344	1991	0.40231	0.245103	0.179809	0.172777
498	5	Grower	2017-04-12	Mike	Mike42837	Control	2017-04-01	11	Post	Wk+2	1081	457	373	398	2309	0.468168	0.197921	0.161542	0.172369
499	5	Grower	2017-04-13	Mike	Mike42838	Control	2017-04-01	12	Post	Wk+2	164	66	42	36	308	0.532468	0.214286	0.136364	0.116883
500	5	Grower	2017-04-17	Mike	Mike42842	Control	2017-04-01	16	Post	999	649	243	228	199	1319	0.492039	0.18423	0.172858	0.150872
501	5	Grower	2017-04-18	Mike	Mike42843	Control	2017-04-01	17	Post	999	827	380	335	345	1887	0.438262	0.201378	0.17753	0.18283	0.352941	0	0.117647	0.235294	0.294118	0.5	0.166667	0.111111	0.222222	0.111111	0.0555556	0	0.882353	0.117647	0	0	1
502	5	Grower	2017-04-19	Mike	Mike42844	Control	2017-04-01	18	Post	999	377	216	195	237	1025	0.367805	0.210732	0.190244	0.23122
503	5	Grower	2017-04-20	Mike	Mike42845	Control	2017-04-01	19	Post	999	10	5	5	9	29
504	5	Grower	2017-04-24	Mike	Mike42849	Control	2017-04-01	23	Post	999	1567	720	719	1014	4020	0.389801	0.179104	0.178856	0.252239						0.647059	0.117647	0.0588235	0.235294	0	0.0588235	0	0.941176	0.0588235	0	0	1
553	5	Weaner	2017-03-01	Oscar	Oscar42795	Outbreak	2017-04-01	-31	Pre	999	87	75	48	5	215	0.404651	0.348837	0.223256	0.0232558
554	5	Weaner	2017-03-02	Oscar	Oscar42796	Outbreak	2017-04-01	-30	Pre	999	49	38	24	4	115	0.426087	0.330435	0.208696	0.0347826
555	5	Weaner	2017-03-03	Oscar	Oscar42797	Outbreak	2017-04-01	-29	Pre	999	528	249	167	36	980	0.538776	0.254082	0.170408	0.0367347
556	5	Weaner	2017-03-04	Oscar	Oscar42798	Outbreak	2017-04-01	-28	Pre	999	1580	936	714	187	3417	0.462394	0.273924	0.208955	0.0547264
557	5	Weaner	2017-03-05	Oscar	Oscar42799	Outbreak	2017-04-01	-27	Pre	999	937	674	514	120	2245	0.417372	0.300223	0.228953	0.0534521
558	5	Weaner	2017-03-06	Oscar	Oscar42800	Outbreak	2017-04-01	-26	Pre	999	654	570	490	116	1830	0.357377	0.311475	0.26776	0.063388	0.9	0.0666667	0	0.0333333	0	0.966667	0.0333333	0.0333333	0	0	0	0	1	0	0	0	1
559	5	Weaner	2017-03-07	Oscar	Oscar42801	Outbreak	2017-04-01	-25	Pre	999	676	510	443	125	1754	0.385405	0.290764	0.252566	0.0712657
560	5	Weaner	2017-03-08	Oscar	Oscar42802	Outbreak	2017-04-01	-24	Pre	999	971	798	702	177	2648	0.366692	0.30136	0.265106	0.0668429	0.633333	0.266667	0.0666667	0.0333333	0	0.966667	0.0333333	0.0333333	0	0	0	0	1	0	0	0	1
561	5	Weaner	2017-03-09	Oscar	Oscar42803	Outbreak	2017-04-01	-23	Pre	999	1013	1134	845	271	3263	0.310451	0.347533	0.258964	0.0830524
562	5	Weaner	2017-03-10	Oscar	Oscar42804	Outbreak	2017-04-01	-22	Pre	999	1343	1304	968	389	4004	0.335415	0.325674	0.241758	0.0971528	0.8	0.133333	0.0666667	0	0	1	0	0	0	0	0	0	1	0	0	0	1
563	5	Weaner	2017-03-11	Oscar	Oscar42805	Outbreak	2017-04-01	-21	Pre	999	1307	1199	943	356	3805	0.343495	0.315112	0.247832	0.0935611
564	5	Weaner	2017-03-12	Oscar	Oscar42806	Outbreak	2017-04-01	-20	Pre	999	1308	1207	960	313	3788	0.345301	0.318638	0.253432	0.0826294
565	5	Weaner	2017-03-13	Oscar	Oscar42807	Outbreak	2017-04-01	-19	Pre	999	1801	1097	864	277	4039	0.445902	0.271602	0.213914	0.0685813	0.6	0.166667	0.0666667	0.166667	0	0.833333	0.166667	0.166667	0	0	0	0	1	0	0	0	1
566	5	Weaner	2017-03-14	Oscar	Oscar42808	Outbreak	2017-04-01	-18	Pre	999	973	690	507	193	2363	0.411765	0.292002	0.214558	0.0816758
567	5	Weaner	2017-03-15	Oscar	Oscar42809	Outbreak	2017-04-01	-17	Pre	999	1384	1022	729	378	3513	0.393965	0.290919	0.207515	0.1076	0.6	0.0333333	0.233333	0.133333	0	0.866667	0.133333	0.133333	0	0	0	0	1	0	0	0	1
568	5	Weaner	2017-03-16	Oscar	Oscar42810	Outbreak	2017-04-01	-16	Pre	999	1471	1212	1059	472	4214	0.349075	0.287613	0.251305	0.112008
569	5	Weaner	2017-03-17	Oscar	Oscar42811	Outbreak	2017-04-01	-15	Pre	999	1480	1361	1139	485	4465	0.331467	0.304815	0.255095	0.108623	0.433333	0.233333	0	0.333333	0	0.666667	0.333333	0.333333	0	0	0	0	1	0	0	0	1
570	5	Weaner	2017-03-18	Oscar	Oscar42812	Outbreak	2017-04-01	-14	Pre	Wk-2	843	835	734	252	2664	0.316441	0.313438	0.275526	0.0945946
571	5	Weaner	2017-03-19	Oscar	Oscar42813	Outbreak	2017-04-01	-13	Pre	Wk-2	1322	1124	973	391	3810	0.346982	0.295013	0.255381	0.102625
572	5	Weaner	2017-03-20	Oscar	Oscar42814	Outbreak	2017-04-01	-12	Pre	Wk-2	1590	889	698	269	3446	0.461405	0.25798	0.202554	0.0780615	0.466667	0.2	0.0666667	0.233333	0.0333333	0.733333	0.233333	0.233333	0.0333333	0	0	0	1	0	0	0	0.966667
573	5	Weaner	2017-03-21	Oscar	Oscar42815	Outbreak	2017-04-01	-11	Pre	Wk-2	1603	1029	756	316	3704	0.432775	0.277808	0.204104	0.0853132
574	5	Weaner	2017-03-22	Oscar	Oscar42816	Outbreak	2017-04-01	-10	Pre	Wk-2	1664	1034	873	521	4092	0.406647	0.252688	0.213343	0.127322	0.333333	0	0.1	0.233333	0.333333	0.433333	0.266667	0.233333	0.233333	0.0666667	0.0333333	0	1	0	0	0	1
575	5	Weaner	2017-03-23	Oscar	Oscar42817	Outbreak	2017-04-01	-9	Pre	Wk-2	2004	1396	1333	748	5481	0.365627	0.254698	0.243204	0.136471
576	5	Weaner	2017-03-24	Oscar	Oscar42818	Outbreak	2017-04-01	-8	Pre	Wk-2	2648	1454	1402	1197	6701	0.395165	0.216983	0.209223	0.17863	0.3	0	0.133333	0.166667	0.4	0.433333	0.166667	0.166667	0.266667	0.133333	0	0	1	0	0	0	0.933333
577	5	Weaner	2017-03-25	Oscar	Oscar42819	Outbreak	2017-04-01	-7	Pre	WK-1	2724	1328	1271	1039	6362	0.428167	0.208739	0.19978	0.163313
578	5	Weaner	2017-03-27	Oscar	Oscar42821	Outbreak	2017-04-01	-5	Pre	WK-1	1759	929	758	639	4085	0.4306	0.227417	0.185557	0.156426	0.2	0.0666667	0.3	0.133333	0.3	0.566667	0.333333	0.133333	0	0.1	0.2	0	1	0	0	0	0.933333
579	5	Grower	2017-03-28	Oscar	Oscar42822	Outbreak	2017-04-01	-4	Pre	WK-1	1358	423	314	157	2252	0.60302	0.187833	0.139432	0.0697158
580	5	Grower	2017-04-01	Oscar	Oscar42826	Outbreak	2017-04-01	0	Post	Wk+1	2401	484	400	300	3585	0.669735	0.135007	0.111576	0.083682
581	5	Grower	2017-04-02	Oscar	Oscar42827	Outbreak	2017-04-01	1	Post	Wk+1	214	62	49	22	347	0.616715	0.178674	0.14121	0.0634006
582	5	Grower	2017-04-03	Oscar	Oscar42828	Outbreak	2017-04-01	2	Post	Wk+1	1548	341	260	201	2350	0.658723	0.145106	0.110638	0.0855319	0	0	0.0333333	0.0666667	0.9	0	0.9	0	0.0333333	0.0666667	0.9	0	0.366667	0.633333	0	0	0.5
583	5	Grower	2017-04-04	Oscar	Oscar42829	Outbreak	2017-04-01	3	Post	Wk+1	1503	410	307	208	2428	0.619028	0.168863	0.126442	0.0856672
584	5	Grower	2017-04-05	Oscar	Oscar42830	Outbreak	2017-04-01	4	Post	Wk+1	1131	362	223	190	1906	0.593389	0.189927	0.116999	0.0996852
585	5	Grower	2017-04-06	Oscar	Oscar42831	Outbreak	2017-04-01	5	Post	Wk+1	1366	430	342	211	2349	0.581524	0.183057	0.145594	0.0898255
586	5	Grower	2017-04-07	Oscar	Oscar42832	Outbreak	2017-04-01	6	Post	Wk+1	1283	332	290	256	2161	0.593707	0.153633	0.134197	0.118464	0	0	0	0	1	0	0.48	0	0.2	0.32	0.48	0	0.44	0.56	0	0	0.96
587	5	Grower	2017-04-08	Oscar	Oscar42833	Outbreak	2017-04-01	7	Post	Wk+2	1683	463	310	253	2709	0.621262	0.170912	0.114433	0.0933924
588	5	Grower	2017-04-09	Oscar	Oscar42834	Outbreak	2017-04-01	8	Post	Wk+2	1627	409	274	190	2500	0.6508	0.1636	0.1096	0.076
589	5	Grower	2017-04-10	Oscar	Oscar42835	Outbreak	2017-04-01	9	Post	Wk+2	1792	433	422	287	2934	0.61077	0.14758	0.143831	0.0978187	0	0	0	0	1	0	0.28	0	0.44	0.28	0.28	0	0.24	0.76	0	0	0.84
590	5	Grower	2017-04-11	Oscar	Oscar42836	Outbreak	2017-04-01	10	Post	Wk+2	1434	369	213	150	2166	0.66205	0.17036	0.098338	0.0692521
591	5	Grower	2017-04-12	Oscar	Oscar42837	Outbreak	2017-04-01	11	Post	Wk+2	987	285	185	121	1578	0.625475	0.180608	0.117237	0.0766793
592	5	Grower	2017-04-13	Oscar	Oscar42838	Outbreak	2017-04-01	12	Post	Wk+2	138	65	30	22	255	0.541176	0.254902	0.117647	0.0862745
593	5	Grower	2017-04-17	Oscar	Oscar42842	Outbreak	2017-04-01	16	Post	999	412	121	99	50	682	0.604106	0.177419	0.145161	0.0733138
594	5	Grower	2017-04-18	Oscar	Oscar42843	Outbreak	2017-04-01	17	Post	999	598	221	137	95	1051	0.568982	0.210276	0.130352	0.0903901	0.208333	0	0	0.0416667	0.75	0.208333	0.166667	0.0416667	0.333333	0.291667	0.0833333	0.0416667	0.25	0.75	0	0	0.916667
595	5	Grower	2017-04-19	Oscar	Oscar42844	Outbreak	2017-04-01	18	Post	999	265	88	68	68	489	0.541922	0.179959	0.139059	0.139059
596	5	Grower	2017-04-20	Oscar	Oscar42845	Outbreak	2017-04-01	19	Post	999	284	74	60	39	457	0.621444	0.161926	0.131291	0.0853392
597	5	Grower	2017-04-21	Oscar	Oscar42846	Outbreak	2017-04-01	20	Post	999	366	140	86	62	654	0.559633	0.214067	0.131498	0.0948012						0.217391	0.26087	0.0434783	0.173913	0.347826	0.217391	0	0.291667	0.708333	0	0	1
598	5	Grower	2017-04-22	Oscar	Oscar42847	Outbreak	2017-04-01	21	Post	999	527	269	182	93	1071	0.492063	0.251167	0.169935	0.0868347
599	5	Grower	2017-04-23	Oscar	Oscar42848	Outbreak	2017-04-01	22	Post	999	544	285	179	114	1122	0.484848	0.254011	0.159537	0.101604
600	5	Grower	2017-04-24	Oscar	Oscar42849	Outbreak	2017-04-01	23	Post	999	111	128	110	112	461	0.240781	0.277657	0.238612	0.24295						0.217391	0.26087	0.0434783	0.130435	0.391304	0.217391	0	0.291667	0.708333	0	0	1
601	6	Weaner	2017-03-29	Papa	Papa42823	Control	2017-05-02	-34	Pre	999	51	66	35	9	161	0.31677	0.409938	0.217391	0.0559006
602	6	Weaner	2017-03-30	Papa	Papa42824	Control	2017-05-02	-33	Pre	999	133	75	60	15	283	0.469965	0.265018	0.212014	0.0530035
603	6	Weaner	2017-03-31	Papa	Papa42825	Control	2017-05-02	-32	Pre	999	198	150	85	21	454	0.436123	0.330396	0.187225	0.0462555
604	6	Weaner	2017-04-01	Papa	Papa42826	Control	2017-05-02	-31	Pre	999	107	112	63	9	291	0.367698	0.38488	0.216495	0.0309278
605	6	Weaner	2017-04-02	Papa	Papa42827	Control	2017-05-02	-30	Pre	999		1	2		3
606	6	Weaner	2017-04-03	Papa	Papa42828	Control	2017-05-02	-29	Pre	999	145	117	78	17	357	0.406162	0.327731	0.218487	0.047619	0.83871	0.0967742	0.0645161	0	0	0.83871	0.0967742	0.0967742	0.0645161	0	0	0	1	0	0	0	1
607	6	Weaner	2017-04-04	Papa	Papa42829	Control	2017-05-02	-28	Pre	999	102	119	83	14	318	0.320755	0.374214	0.261006	0.0440252
608	6	Weaner	2017-04-05	Papa	Papa42830	Control	2017-05-02	-27	Pre	999	110	113	71	17	311	0.353698	0.363344	0.228296	0.0546624	0.677419	0.225806	0.0645161	0.0322581	0	0.967742	0.0322581	0.0322581	0	0	0	0	1	0	0	0	1
609	6	Weaner	2017-04-06	Papa	Papa42831	Control	2017-05-02	-26	Pre	999	451	392	282	81	1206	0.373964	0.325041	0.233831	0.0671642
610	6	Weaner	2017-04-07	Papa	Papa42832	Control	2017-05-02	-25	Pre	999	971	1017	591	166	2745	0.353734	0.370492	0.215301	0.0604736	0.580645	0.258065	0.0967742	0.0645161	0	0.935484	0.0645161	0.0645161	0	0	0	0	1	0	0	0	1
611	6	Weaner	2017-04-08	Papa	Papa42833	Control	2017-05-02	-24	Pre	999	699	822	530	209	2260	0.309292	0.363717	0.234513	0.0924779
612	6	Weaner	2017-04-09	Papa	Papa42834	Control	2017-05-02	-23	Pre	999	554	652	482	146	1834	0.302072	0.355507	0.262814	0.0796074
613	6	Weaner	2017-04-10	Papa	Papa42835	Control	2017-05-02	-22	Pre	999	543	779	597	196	2115	0.256738	0.368322	0.28227	0.0926714	0.548387	0.258065	0.16129	0.0322581	0	0.967742	0.0322581	0.0322581	0	0	0	0	1	0	0	0	1
614	6	Weaner	2017-04-11	Papa	Papa42836	Control	2017-05-02	-21	Pre	999	484	599	426	158	1667	0.290342	0.359328	0.255549	0.094781
615	6	Weaner	2017-04-12	Papa	Papa42837	Control	2017-05-02	-20	Pre	999	709	794	615	234	2352	0.301446	0.337585	0.26148	0.0994898	0.516129	0.193548	0.225806	0.0322581	0.0322581	0.935484	0.0322581	0.0322581	0	0.0322581	0	0	1	0	0	0	1
616	6	Weaner	2017-04-13	Papa	Papa42838	Control	2017-05-02	-19	Pre	999	93	87	70	27	277	0.33574	0.314079	0.252708	0.0974729
617	6	Weaner	2017-04-17	Papa	Papa42842	Control	2017-05-02	-15	Pre	999	423	425	470	168	1486	0.284657	0.286003	0.316285	0.113055
618	6	Weaner	2017-04-18	Papa	Papa42843	Control	2017-05-02	-14	Pre	Wk-2	358	490	519	141	1508	0.237401	0.324934	0.344164	0.0935013	0.419355	0.193548	0.193548	0.16129	0.0322581	0.806452	0.16129	0.16129	0.0322581	0	0	0	1	0	0	0	0.967742
619	6	Weaner	2017-04-19	Papa	Papa42844	Control	2017-05-02	-13	Pre	Wk-2	375	401	492	169	1437	0.26096	0.279054	0.34238	0.117606						0.83871	0.16129	0.16129	0	0	0	0	1	0	0	0	0.967742
620	6	Weaner	2017-04-20	Papa	Papa42845	Control	2017-05-02	-12	Pre	Wk-2	705	716	795	321	2537	0.277887	0.282223	0.313362	0.126527
621	6	Weaner	2017-04-21	Papa	Papa42846	Control	2017-05-02	-11	Pre	Wk-2	1064	945	1068	490	3567	0.29829	0.264929	0.299411	0.13737						0.903226	0.0645161	0.0645161	0.0322581	0	0	0	1	0	0	0	1
622	6	Weaner	2017-04-22	Papa	Papa42847	Control	2017-05-02	-10	Pre	Wk-2	881	839	816	304	2840	0.310211	0.295423	0.287324	0.107042
623	6	Weaner	2017-04-23	Papa	Papa42848	Control	2017-05-02	-9	Pre	Wk-2	714	439	443	122	1718	0.4156	0.25553	0.257858	0.0710128
624	6	Weaner	2017-04-24	Papa	Papa42849	Control	2017-05-02	-8	Pre	Wk-2	653	455	520	161	1789	0.365008	0.254332	0.290665	0.0899944						0.806452	0.16129	0.129032	0.0322581	0	0.0322581	0	0.967742	0.0322581	0	0	0.935484
625	6	Grower	2017-04-25	Papa	Papa42850	Control	2017-05-02	-7	Pre	WK-1	43	4	2	1	50
626	6	Grower	2017-04-26	Papa	Papa42851	Control	2017-05-02	-6	Pre	WK-1	498	170	169	62	899	0.553949	0.189099	0.187987	0.0689655						0.806452	0.129032	0.129032	0.0645161	0	0	0	0.967742	0.0322581	0	0	0.935484
627	6	Grower	2017-04-27	Papa	Papa42852	Control	2017-05-02	-5	Pre	WK-1	635	353	367	183	1538	0.412874	0.229519	0.238622	0.118986
628	6	Grower	2017-04-28	Papa	Papa42853	Control	2017-05-02	-4	Pre	WK-1	1445	663	730	290	3128	0.461957	0.211957	0.233376	0.092711						0.866667	0.0666667	0.0666667	0.0666667	0	0	0	1	0	0	0	0.966667
629	6	Grower	2017-04-29	Papa	Papa42854	Control	2017-05-02	-3	Pre	WK-1	1261	596	581	304	2742	0.459883	0.21736	0.211889	0.110868
630	6	Grower	2017-04-30	Papa	Papa42855	Control	2017-05-02	-2	Pre	WK-1	1634	858	901	510	3903	0.418652	0.219831	0.230848	0.130669
631	6	Grower	2017-05-01	Papa	Papa42856	Control	2017-05-02	-1	Pre	WK-1	1404	746	909	453	3512	0.399772	0.212415	0.258827	0.128986	0.8	0	0.133333	0.0333333	0.0333333	0.933333	0.0333333	0.0333333	0	0.0333333	0	0	1	0	0	0	0.966667
632	6	Grower	2017-05-02	Papa	Papa42857	Control	2017-05-02	0	Post	Wk+1	1750	883	1014	567	4214	0.415282	0.20954	0.240626	0.134551
633	6	Grower	2017-05-03	Papa	Papa42858	Control	2017-05-02	1	Post	Wk+1	1089	698	817	527	3131	0.347812	0.222932	0.260939	0.168317						0.766667	0.133333	0.133333	0.0666667	0.0333333	0	0	0.933333	0.0666667	0	0	1
634	6	Grower	2017-05-04	Papa	Papa42859	Control	2017-05-02	2	Post	Wk+1	1356	528	575	373	2832	0.478814	0.186441	0.203037	0.131709
635	6	Grower	2017-05-05	Papa	Papa42860	Control	2017-05-02	3	Post	Wk+1	1263	569	764	449	3045	0.414778	0.186864	0.250903	0.147455						0.766667	0.166667	0.133333	0.0333333	0.0333333	0.0333333	0	0.966667	0.0333333	0	0	1
636	6	Grower	2017-05-06	Papa	Papa42861	Control	2017-05-02	4	Post	Wk+1	1379	849	1070	628	3926	0.351248	0.216251	0.272542	0.159959
637	6	Grower	2017-05-07	Papa	Papa42862	Control	2017-05-02	5	Post	Wk+1	939	460	625	378	2402	0.390924	0.191507	0.2602	0.157369
638	6	Grower	2017-05-08	Papa	Papa42863	Control	2017-05-02	6	Post	Wk+1	1701	731	898	484	3814	0.445988	0.191662	0.235448	0.126901						0.8	0.166667	0.1	0.0333333	0	0.0666667	0	0.933333	0.0666667	0	0	1
639	6	Grower	2017-05-09	Papa	Papa42864	Control	2017-05-02	7	Post	Wk+2	1431	662	664	272	3029	0.472433	0.218554	0.219214	0.0897986
640	6	Grower	2017-05-10	Papa	Papa42865	Control	2017-05-02	8	Post	Wk+2	2173	1002	974	363	4512	0.481605	0.222074	0.215869	0.0804521
641	6	Grower	2017-05-11	Papa	Papa42866	Control	2017-05-02	9	Post	Wk+2	2102	991	1086	581	4760	0.441597	0.208193	0.228151	0.122059
642	6	Grower	2017-05-12	Papa	Papa42867	Control	2017-05-02	10	Post	Wk+2	1905	940	1049	502	4396	0.433348	0.213831	0.238626	0.114195	0.633333	0	0.166667	0.1	0.1	0.8	0.133333	0.1	0.0666667	0	0.0333333	0	0.866667	0.133333	0	0	0.966667
643	6	Grower	2017-05-13	Papa	Papa42868	Control	2017-05-02	11	Post	Wk+2	1620	681	834	424	3559	0.455184	0.191346	0.234335	0.119135
644	6	Grower	2017-05-14	Papa	Papa42869	Control	2017-05-02	12	Post	Wk+2	404	242	272	139	1057	0.382214	0.22895	0.257332	0.131504
645	6	Grower	2017-05-17	Papa	Papa42872	Control	2017-05-02	15	Post	999	689	328	454	297	1768	0.389706	0.18552	0.256787	0.167986
646	6	Grower	2017-05-18	Papa	Papa42873	Control	2017-05-02	16	Post	999	1381	657	700	431	3169	0.435784	0.207321	0.22089	0.136005	0.5	0	0.133333	0.233333	0.133333	0.633333	0.233333	0.2	0.1	0.0333333	0.0333333	0	0.9	0.1	0	0	0.933333
647	6	Weaner	2017-04-02	Quebec	Quebec42827	Outbreak	2017-05-02	-30	Pre	999	35	22	26	5	88
648	6	Weaner	2017-04-03	Quebec	Quebec42828	Outbreak	2017-05-02	-29	Pre	999	196	164	172	87	619	0.31664	0.264943	0.277868	0.140549	0.821429	0	0.107143	0.0357143	0.0357143	0.821429	0.0357143	0	0.107143	0.0357143	0.0357143	0	1	0	0	0	1
649	6	Weaner	2017-04-04	Quebec	Quebec42829	Outbreak	2017-05-02	-28	Pre	999	252	234	188	125	799	0.315394	0.292866	0.235294	0.156446
650	6	Weaner	2017-04-05	Quebec	Quebec42830	Outbreak	2017-05-02	-27	Pre	999	303	309	292	185	1089	0.278237	0.283747	0.268136	0.169881	0.642857	0.178571	0.178571	0	0	1	0	0	0	0	0	0	0.964286	0.0357143	0	0	1
651	6	Weaner	2017-04-06	Quebec	Quebec42831	Outbreak	2017-05-02	-26	Pre	999	580	375	422	264	1641	0.353443	0.228519	0.25716	0.160878
652	6	Weaner	2017-04-07	Quebec	Quebec42832	Outbreak	2017-05-02	-25	Pre	999	592	514	475	374	1955	0.302813	0.262916	0.242967	0.191304	0.642857	0.178571	0.178571	0	0	1	0	0	0	0	0	0	0.964286	0.0357143	0	0	1
653	6	Weaner	2017-04-08	Quebec	Quebec42833	Outbreak	2017-05-02	-24	Pre	999	708	614	611	478	2411	0.293654	0.254666	0.253422	0.198258
654	6	Weaner	2017-04-09	Quebec	Quebec42834	Outbreak	2017-05-02	-23	Pre	999	682	595	632	473	2382	0.286314	0.24979	0.265323	0.198573
655	6	Weaner	2017-04-10	Quebec	Quebec42835	Outbreak	2017-05-02	-22	Pre	999	578	672	651	416	2317	0.249461	0.29003	0.280967	0.179543	0.607143	0.142857	0.178571	0.0714286	0	0.928571	0.0714286	0.0714286	0	0	0	0	0.964286	0.0357143	0	0	1
656	6	Weaner	2017-04-11	Quebec	Quebec42836	Outbreak	2017-05-02	-21	Pre	999	267	369	378	205	1219	0.219032	0.302707	0.31009	0.168171
657	6	Weaner	2017-04-12	Quebec	Quebec42837	Outbreak	2017-05-02	-20	Pre	999	12	21	18	13	64					0.678571	0.0357143	0.214286	0.0714286	0	0.928571	0.0714286	0.0714286	0	0	0	0	0.964286	0.0357143	0	0	1
658	6	Weaner	2017-04-13	Quebec	Quebec42838	Outbreak	2017-05-02	-19	Pre	999	2	1	1	3	7
659	6	Weaner	2017-04-17	Quebec	Quebec42842	Outbreak	2017-05-02	-15	Pre	999	390	326	331	252	1299	0.300231	0.250962	0.254811	0.193995
660	6	Weaner	2017-04-18	Quebec	Quebec42843	Outbreak	2017-05-02	-14	Pre	Wk-2	837	595	710	431	2573	0.325301	0.231248	0.275942	0.167509	0.5	0	0.285714	0.214286	0	0.785714	0.178571	0.178571	0.0357143	0	0	0	0.964286	0	0.0357143	0	1
661	6	Weaner	2017-04-19	Quebec	Quebec42844	Outbreak	2017-05-02	-13	Pre	Wk-2	814	479	477	349	2119	0.384143	0.22605	0.225106	0.1647						0.5	0.464286	0.464286	0	0.0357143	0	0	0.964286	0	0.0357143	0	0.964286
662	6	Weaner	2017-04-20	Quebec	Quebec42845	Outbreak	2017-05-02	-12	Pre	Wk-2	518	264	241	194	1217	0.425637	0.216927	0.198028	0.159408
663	6	Weaner	2017-04-21	Quebec	Quebec42846	Outbreak	2017-05-02	-11	Pre	Wk-2	994	632	551	507	2684	0.370343	0.235469	0.205291	0.188897						0.821429	0.178571	0.178571	0	0	0	0	0.964286	0	0.0357143	0	0.964286
664	6	Weaner	2017-04-22	Quebec	Quebec42847	Outbreak	2017-05-02	-10	Pre	Wk-2	643	416	336	304	1699	0.378458	0.24485	0.197763	0.178929
665	6	Weaner	2017-04-23	Quebec	Quebec42848	Outbreak	2017-05-02	-9	Pre	Wk-2	684	501	483	320	1988	0.344064	0.252012	0.242958	0.160966
666	6	Weaner	2017-04-24	Quebec	Quebec42849	Outbreak	2017-05-02	-8	Pre	Wk-2	1079	462	397	205	2143	0.5035	0.215586	0.185254	0.0956603						0.5	0.392857	0.392857	0.0714286	0.0357143	0	0	0.892857	0.0714286	0.0357143	0	0.964286
667	6	Grower	2017-04-25	Quebec	Quebec42850	Outbreak	2017-05-02	-7	Pre	WK-1	182	56	69	25	332	0.548193	0.168675	0.207831	0.0753012
668	6	Grower	2017-04-26	Quebec	Quebec42851	Outbreak	2017-05-02	-6	Pre	WK-1	2051	514	594	309	3468	0.591407	0.148212	0.17128	0.0891003						0.642857	0.142857	0.142857	0.142857	0.0714286	0	0	0.928571	0.0357143	0.0357143	0	0.964286
669	6	Grower	2017-04-27	Quebec	Quebec42852	Outbreak	2017-05-02	-5	Pre	WK-1	1444	393	417	280	2534	0.56985	0.155091	0.164562	0.110497
670	6	Grower	2017-04-28	Quebec	Quebec42853	Outbreak	2017-05-02	-4	Pre	WK-1	2284	556	560	351	3751	0.608904	0.148227	0.149294	0.093575						0.642857	0.178571	0.107143	0.107143	0.0714286	0.0714286	0	0.892857	0.0714286	0.0357143	0	0.928571
671	6	Grower	2017-04-29	Quebec	Quebec42854	Outbreak	2017-05-02	-3	Pre	WK-1	3023	530	551	396	4500	0.671778	0.117778	0.122444	0.088
672	6	Grower	2017-04-30	Quebec	Quebec42855	Outbreak	2017-05-02	-2	Pre	WK-1	3872	817	897	552	6138	0.630824	0.133105	0.146139	0.0899316
673	6	Grower	2017-05-01	Quebec	Quebec42856	Outbreak	2017-05-02	-1	Pre	WK-1	3112	789	827	538	5266	0.590961	0.149829	0.157045	0.102165	0.428571	0	0	0.107143	0.464286	0.428571	0.142857	0.107143	0.214286	0.214286	0.0357143	0	0.714286	0.25	0.0357143	0	1
674	6	Grower	2017-05-02	Quebec	Quebec42857	Outbreak	2017-05-02	0	Post	Wk+1	1961	421	490	267	3139	0.624721	0.134119	0.156101	0.0850589
675	6	Grower	2017-05-03	Quebec	Quebec42858	Outbreak	2017-05-02	1	Post	Wk+1	3536	726	670	482	5414	0.653122	0.134097	0.123753	0.0890284						0.357143	0.107143	0	0.285714	0.25	0.107143	0	0.785714	0.178571	0.0357143	0	1
676	6	Grower	2017-05-04	Quebec	Quebec42859	Outbreak	2017-05-02	2	Post	Wk+1	5048	932	950	689	7619	0.662554	0.122326	0.124688	0.0904318
677	6	Grower	2017-05-05	Quebec	Quebec42860	Outbreak	2017-05-02	3	Post	Wk+1	4234	701	657	485	6077	0.696725	0.115353	0.108113	0.0798091						0.25	0.214286	0.107143	0.321429	0.214286	0.107143	0	0.607143	0.357143	0.0357143	0	0.964286
678	6	Grower	2017-05-06	Quebec	Quebec42861	Outbreak	2017-05-02	4	Post	Wk+1	3097	501	490	392	4480	0.691295	0.11183	0.109375	0.0875
679	6	Grower	2017-05-07	Quebec	Quebec42862	Outbreak	2017-05-02	5	Post	Wk+1	1887	365	394	324	2970	0.635354	0.122896	0.13266	0.109091
680	6	Grower	2017-05-08	Quebec	Quebec42863	Outbreak	2017-05-02	6	Post	Wk+1	3910	774	738	596	6018	0.649718	0.128614	0.122632	0.0990362						0.25	0.214286	0.0357143	0.464286	0.0714286	0.178571	0	0.464286	0.5	0.0357143	0	0.928571
681	6	Grower	2017-05-09	Quebec	Quebec42864	Outbreak	2017-05-02	7	Post	Wk+2	2840	572	622	500	4534	0.626378	0.126158	0.137186	0.110278
682	6	Grower	2017-05-10	Quebec	Quebec42865	Outbreak	2017-05-02	8	Post	Wk+2	2398	501	521	427	3847	0.623343	0.130231	0.13543	0.110996
683	6	Grower	2017-05-11	Quebec	Quebec42866	Outbreak	2017-05-02	9	Post	Wk+2	1794	323	366	272	2755	0.65118	0.117241	0.132849	0.0987296
684	6	Grower	2017-05-12	Quebec	Quebec42867	Outbreak	2017-05-02	10	Post	Wk+2	2270	519	553	495	3837	0.591608	0.135262	0.144123	0.129007	0.285714	0	0.0357143	0.0357143	0.642857	0.321429	0.214286	0.0357143	0.357143	0.107143	0.178571	0	0.214286	0.714286	0.0357143	0.0357143	0.964286
685	6	Grower	2017-05-13	Quebec	Quebec42868	Outbreak	2017-05-02	11	Post	Wk+2	1716	398	515	374	3003	0.571429	0.132534	0.171495	0.124542
686	6	Grower	2017-05-14	Quebec	Quebec42869	Outbreak	2017-05-02	12	Post	Wk+2	847	165	207	239	1458	0.580933	0.113169	0.141975	0.163923
687	6	Grower	2017-05-17	Quebec	Quebec42872	Outbreak	2017-05-02	15	Post	999	917	279	374	294	1864	0.491953	0.149678	0.200644	0.157725
688	6	Grower	2017-05-18	Quebec	Quebec42873	Outbreak	2017-05-02	16	Post	999	1673	480	629	542	3324	0.503309	0.144404	0.18923	0.163057	0.321429	0	0.0357143	0.142857	0.5	0.357143	0.178571	0	0.321429	0.142857	0.178571	0	0.285714	0.678571	0.0357143	0	0.892857
689	7	Weaner	2017-04-12	Romeo	Romeo42837	Control	2017-05-23	-41	Pre	999	48	53	18	2	121	0.396694	0.438017	0.14876	0.0165289
690	7	Weaner	2017-04-13	Romeo	Romeo42838	Control	2017-05-23	-40	Pre	999	52	39	18	3	112	0.464286	0.348214	0.160714	0.0267857
691	7	Weaner	2017-04-14	Romeo	Romeo42839	Control	2017-05-23	-39	Pre	999	28	24	5		57
692	7	Weaner	2017-04-15	Romeo	Romeo42840	Control	2017-05-23	-38	Pre	999	5	1			6
693	7	Weaner	2017-04-17	Romeo	Romeo42842	Control	2017-05-23	-36	Pre	999	245	175	38	2	460	0.532609	0.380435	0.0826087	0.00434783
694	7	Weaner	2017-04-18	Romeo	Romeo42843	Control	2017-05-23	-35	Pre	999	507	399	70	1	977	0.518936	0.408393	0.0716479	0.00102354						0.956522	0.0434783	0.0434783	0	0	0	0	0.782609	0.0434783	0.173913	0	1
695	7	Weaner	2017-04-19	Romeo	Romeo42844	Control	2017-05-23	-34	Pre	999	402	262	30	2	696	0.577586	0.376437	0.0431034	0.00287356						1	0	0	0	0	0	0	0.818182	0	0.181818	0	1
696	7	Weaner	2017-04-20	Romeo	Romeo42845	Control	2017-05-23	-33	Pre	999	68	51	18	1	138	0.492754	0.369565	0.130435	0.00724638
697	7	Weaner	2017-04-21	Romeo	Romeo42846	Control	2017-05-23	-32	Pre	999	13	17			30										1	0	0	0	0	0	0	0.818182	0	0.181818	0	1
698	7	Weaner	2017-04-22	Romeo	Romeo42847	Control	2017-05-23	-31	Pre	999	22	18			40
699	7	Weaner	2017-04-23	Romeo	Romeo42848	Control	2017-05-23	-30	Pre	999	10	11	2		23
700	7	Weaner	2017-04-24	Romeo	Romeo42849	Control	2017-05-23	-29	Pre	999	85	55	12		152	0.559211	0.361842	0.0789474	0						0.954545	0.0454545	0.0454545	0	0	0	0	0.818182	0	0.181818	0	1
701	7	Weaner	2017-04-25	Romeo	Romeo42850	Control	2017-05-23	-28	Pre	999	7	2	1		10
702	7	Weaner	2017-04-27	Romeo	Romeo42852	Control	2017-05-23	-26	Pre	999	9	6	1		16
703	7	Weaner	2017-04-28	Romeo	Romeo42853	Control	2017-05-23	-25	Pre	999		2	2		4										0.954545	0.0454545	0.0454545	0	0	0	0	0.818182	0	0.181818	0	1
704	7	Weaner	2017-04-29	Romeo	Romeo42854	Control	2017-05-23	-24	Pre	999	37	28	14		79
705	7	Weaner	2017-04-30	Romeo	Romeo42855	Control	2017-05-23	-23	Pre	999	140	170	42	4	356	0.393258	0.477528	0.117978	0.011236
706	7	Weaner	2017-05-01	Romeo	Romeo42856	Control	2017-05-23	-22	Pre	999	230	186	46	7	469	0.490405	0.396588	0.098081	0.0149254	0.619048	0.0952381	0.238095	0.047619	0	0.952381	0.047619	0.047619	0	0	0	0	0.809524	0	0.190476	0	1
707	7	Weaner	2017-05-02	Romeo	Romeo42857	Control	2017-05-23	-21	Pre	999	395	270	74	4	743	0.531629	0.363392	0.0995962	0.00538358
708	7	Weaner	2017-05-03	Romeo	Romeo42858	Control	2017-05-23	-20	Pre	999	241	245	63	9	558	0.4319	0.439068	0.112903	0.016129						0.857143	0.142857	0.142857	0	0	0	0	0.809524	0	0.190476	0	1
709	7	Weaner	2017-05-04	Romeo	Romeo42859	Control	2017-05-23	-19	Pre	999	737	542	155	8	1442	0.511096	0.375867	0.10749	0.00554785
710	7	Weaner	2017-05-05	Romeo	Romeo42860	Control	2017-05-23	-18	Pre	999	760	734	140	6	1640	0.463415	0.447561	0.0853659	0.00365854						1	0	0	0	0	0	0	0.809524	0	0.190476	0	1
711	7	Weaner	2017-05-06	Romeo	Romeo42861	Control	2017-05-23	-17	Pre	999	1890	1493	337	12	3732	0.506431	0.400054	0.0903001	0.00321543
712	7	Weaner	2017-05-07	Romeo	Romeo42862	Control	2017-05-23	-16	Pre	999	1040	899	230	19	2188	0.47532	0.410878	0.105119	0.00868373
713	7	Weaner	2017-05-08	Romeo	Romeo42863	Control	2017-05-23	-15	Pre	999	2969	2077	528	39	5613	0.528951	0.370034	0.0940673	0.00694816						0.904762	0.0952381	0.0952381	0	0	0	0	0.809524	0	0.190476	0	1
714	7	Grower	2017-05-09	Romeo	Romeo42864	Control	2017-05-23	-14	Pre	Wk-2	2582	543	225	33	3383	0.763228	0.160508	0.066509	0.00975466
715	7	Grower	2017-05-10	Romeo	Romeo42865	Control	2017-05-23	-13	Pre	Wk-2	2822	548	287	64	3721	0.758398	0.147272	0.0771298	0.0171997	0.761905	0	0.190476	0.047619	0	0.952381	0.047619	0.047619	0	0	0	0	0.809524	0	0.190476	0	1
716	7	Grower	2017-05-11	Romeo	Romeo42866	Control	2017-05-23	-12	Pre	Wk-2	1129	264	171	20	1584	0.712753	0.166667	0.107955	0.0126263
717	7	Grower	2017-05-12	Romeo	Romeo42867	Control	2017-05-23	-11	Pre	Wk-2	2411	615	410	97	3533	0.682423	0.174073	0.116049	0.0274554	0.727273	0	0.181818	0.0909091	0	0.904762	0.0952381	0.0952381	0	0	0	0	0.809524	0	0.190476	0	1
718	7	Grower	2017-05-13	Romeo	Romeo42868	Control	2017-05-23	-10	Pre	Wk-2	2252	581	388	72	3293	0.683875	0.176435	0.117826	0.0218646
719	7	Grower	2017-05-14	Romeo	Romeo42869	Control	2017-05-23	-9	Pre	Wk-2	1267	400	319	53	2039	0.621383	0.196175	0.156449	0.0259931
720	7	Grower	2017-05-17	Romeo	Romeo42872	Control	2017-05-23	-6	Pre	WK-1	2065	506	424	110	3105	0.665056	0.162963	0.136554	0.0354267	0.772727	0	0.181818	0.0454545	0	0.952381	0.047619	0.047619	0	0	0	0	0.809524	0	0.190476	0	1
721	7	Grower	2017-05-18	Romeo	Romeo42873	Control	2017-05-23	-5	Pre	WK-1	4160	1101	982	231	6474	0.64257	0.170065	0.151684	0.0356812	0.904762	0	0	0.0952381	0	0.904762	0.0952381	0.0952381	0	0	0	0	0.809524	0	0.190476	0	1
722	7	Grower	2017-05-19	Romeo	Romeo42874	Control	2017-05-23	-4	Pre	WK-1	3065	1059	972	262	5358	0.572042	0.197648	0.181411	0.0488988
723	7	Grower	2017-05-20	Romeo	Romeo42875	Control	2017-05-23	-3	Pre	WK-1	2326	682	565	177	3750	0.620267	0.181867	0.150667	0.0472
724	7	Grower	2017-05-21	Romeo	Romeo42876	Control	2017-05-23	-2	Pre	WK-1	2113	868	798	223	4002	0.527986	0.216892	0.1994	0.0557221
725	7	Grower	2017-05-22	Romeo	Romeo42877	Control	2017-05-23	-1	Pre	WK-1	2751	999	862	273	4885	0.563153	0.204504	0.176459	0.0558854	0.772727	0	0.136364	0.0909091	0	0.904762	0.0952381	0.0952381	0	0	0	0	0.809524	0	0.190476	0	1
726	7	Grower	2017-05-23	Romeo	Romeo42878	Control	2017-05-23	0	Post	Wk+1	2662	1255	1193	344	5454	0.488082	0.230106	0.218739	0.063073
727	7	Grower	2017-05-24	Romeo	Romeo42879	Control	2017-05-23	1	Post	Wk+1	3455	1343	1205	462	6465	0.534416	0.207734	0.186388	0.0714617
728	7	Grower	2017-05-25	Romeo	Romeo42880	Control	2017-05-23	2	Post	Wk+1	1792	665	689	233	3379	0.530334	0.196804	0.203906	0.0689553
729	7	Grower	2017-05-26	Romeo	Romeo42881	Control	2017-05-23	3	Post	Wk+1	538	445	493	118	1594	0.337516	0.279172	0.309285	0.0740276	0.904762	0	0.047619	0.047619	0	0.952381	0.047619	0.047619	0	0	0	0	0.809524	0	0.190476	0	1
730	7	Grower	2017-05-27	Romeo	Romeo42882	Control	2017-05-23	4	Post	Wk+1	3699	1744	1982	934	8359	0.442517	0.208637	0.23711	0.111736
731	7	Grower	2017-05-28	Romeo	Romeo42883	Control	2017-05-23	5	Post	Wk+1	2714	1156	1092	405	5367	0.505683	0.21539	0.203466	0.0754612
732	7	Grower	2017-05-29	Romeo	Romeo42884	Control	2017-05-23	6	Post	Wk+1	2983	1039	1015	389	5426	0.54976	0.191485	0.187062	0.0716919	0.761905	0	0.190476	0.047619	0	0.952381	0.047619	0.047619	0	0	0	0	0.666667	0.142857	0.190476	0	1
733	7	Grower	2017-05-30	Romeo	Romeo42885	Control	2017-05-23	7	Post	Wk+2	2231	809	783	298	4121	0.541373	0.196312	0.190002	0.0723125
734	7	Grower	2017-05-31	Romeo	Romeo42886	Control	2017-05-23	8	Post	Wk+2	1939	968	893	389	4189	0.462879	0.231081	0.213177	0.0928623
735	7	Grower	2017-06-01	Romeo	Romeo42887	Control	2017-05-23	9	Post	Wk+2	2566	1208	1354	691	5819	0.440969	0.207596	0.232686	0.118749
736	7	Weaner	2017-04-26	Sierra	Sierra42851	Outbreak	2017-05-23	-27	Pre	999				2	2										0.916667	0.0833333	0.0833333	0	0	0	0	1	0	0	0	1
737	7	Weaner	2017-04-27	Sierra	Sierra42852	Outbreak	2017-05-23	-26	Pre	999	3	5	3	1	12
738	7	Weaner	2017-04-29	Sierra	Sierra42854	Outbreak	2017-05-23	-24	Pre	999	7	7	16	6	36
739	7	Weaner	2017-04-30	Sierra	Sierra42855	Outbreak	2017-05-23	-23	Pre	999	147	81	110	75	413	0.355932	0.196126	0.266344	0.181598
740	7	Weaner	2017-05-01	Sierra	Sierra42856	Outbreak	2017-05-23	-22	Pre	999	117	59	86	48	310	0.377419	0.190323	0.277419	0.154839	0.458333	0.0416667	0.25	0.208333	0.0416667	0.75	0.25	0.208333	0	0	0	0.0416667	1	0	0	0	1
741	7	Weaner	2017-05-02	Sierra	Sierra42857	Outbreak	2017-05-23	-21	Pre	999	85	46	44	44	219	0.388128	0.210046	0.200913	0.200913
742	7	Weaner	2017-05-03	Sierra	Sierra42858	Outbreak	2017-05-23	-20	Pre	999	91	70	89	89	339	0.268437	0.20649	0.262537	0.262537						0.666667	0.0833333	0.0416667	0.0833333	0.166667	0.0416667	0	1	0	0	0	1
743	7	Weaner	2017-05-04	Sierra	Sierra42859	Outbreak	2017-05-23	-19	Pre	999	36	13	20	18	87
744	7	Weaner	2017-05-05	Sierra	Sierra42860	Outbreak	2017-05-23	-18	Pre	999	140	65	74	74	353	0.396601	0.184136	0.209632	0.209632						0.75	0.208333	0.166667	0	0.0416667	0.0416667	0	0.958333	0.0416667	0	0	1
745	7	Weaner	2017-05-06	Sierra	Sierra42861	Outbreak	2017-05-23	-17	Pre	999	88	45	57	32	222	0.396396	0.202703	0.256757	0.144144
746	7	Weaner	2017-05-07	Sierra	Sierra42862	Outbreak	2017-05-23	-16	Pre	999	86	59	78	71	294	0.292517	0.20068	0.265306	0.241497
747	7	Weaner	2017-05-08	Sierra	Sierra42863	Outbreak	2017-05-23	-15	Pre	999	152	54	56	56	318	0.477987	0.169811	0.176101	0.176101						0.75	0.208333	0.0416667	0	0.0416667	0.166667	0	0.875	0.125	0	0	1
748	7	Grower	2017-05-09	Sierra	Sierra42864	Outbreak	2017-05-23	-14	Pre	Wk-2	3695	698	511	205	5109	0.723234	0.136622	0.10002	0.0401253
749	7	Grower	2017-05-10	Sierra	Sierra42865	Outbreak	2017-05-23	-13	Pre	Wk-2	5376	1265	1055	582	8278	0.649432	0.152815	0.127446	0.0703068	0.458333	0.0416667	0.0416667	0.208333	0.25	0.541667	0.25	0.208333	0.0416667	0.166667	0.0416667	0	0.916667	0.0833333	0	0	1
750	7	Grower	2017-05-11	Sierra	Sierra42866	Outbreak	2017-05-23	-12	Pre	Wk-2	5176	1106	888	418	7588	0.68213	0.145756	0.117027	0.055087
751	7	Grower	2017-05-12	Sierra	Sierra42867	Outbreak	2017-05-23	-11	Pre	Wk-2	7060	1432	1129	617	10238	0.689588	0.139871	0.110275	0.0602657	0.416667	0	0.0833333	0.166667	0.333333	0.5	0.208333	0.125	0.166667	0.125	0.0833333	0	0.791667	0.208333	0	0	1
752	7	Grower	2017-05-13	Sierra	Sierra42868	Outbreak	2017-05-23	-10	Pre	Wk-2	7590	1542	1321	746	11199	0.677739	0.137691	0.117957	0.0666131
753	7	Grower	2017-05-14	Sierra	Sierra42869	Outbreak	2017-05-23	-9	Pre	Wk-2	2213	398	361	206	3178	0.69635	0.125236	0.113593	0.0648206
754	7	Grower	2017-05-17	Sierra	Sierra42872	Outbreak	2017-05-23	-6	Pre	WK-1	7051	1645	1490	936	11122	0.633969	0.147905	0.133969	0.0841575	0.416667	0.0833333	0	0.125	0.375	0.5	0.25	0.125	0.125	0.125	0.125	0	0.666667	0.333333	0	0	0.958333
755	7	Grower	2017-05-18	Sierra	Sierra42873	Outbreak	2017-05-23	-5	Pre	WK-1	7104	1756	1535	842	11237	0.632197	0.156269	0.136602	0.074931	0.375	0.125	0.125	0.0416667	0.333333	0.625	0.0416667	0.0416667	0.125	0.208333	0	0	0.791667	0.208333	0	0	0.958333
756	7	Grower	2017-05-19	Sierra	Sierra42874	Outbreak	2017-05-23	-4	Pre	WK-1	8362	1286	1174	694	11516	0.72612	0.111671	0.101945	0.060264
757	7	Grower	2017-05-20	Sierra	Sierra42875	Outbreak	2017-05-23	-3	Pre	WK-1	7865	1067	830	477	10239	0.768141	0.104209	0.0810626	0.0465866
758	7	Grower	2017-05-21	Sierra	Sierra42876	Outbreak	2017-05-23	-2	Pre	WK-1	7801	787	524	284	9396	0.830247	0.083759	0.0557684	0.0302256
759	7	Grower	2017-05-22	Sierra	Sierra42877	Outbreak	2017-05-23	-1	Pre	WK-1	9289	1246	888	571	11994	0.774471	0.103885	0.074037	0.0476071	0.166667	0	0.0416667	0.291667	0.5	0.208333	0.166667	0.166667	0.166667	0.458333	0	0	0.583333	0.416667	0	0	0.875
760	7	Grower	2017-05-23	Sierra	Sierra42878	Outbreak	2017-05-23	0	Post	Wk+1	8919	919	635	409	10882	0.81961	0.0844514	0.0583532	0.037585
761	7	Grower	2017-05-24	Sierra	Sierra42879	Outbreak	2017-05-23	1	Post	Wk+1	9557	935	910	643	12045	0.793441	0.0776256	0.07555	0.0533831
762	7	Grower	2017-05-25	Sierra	Sierra42880	Outbreak	2017-05-23	2	Post	Wk+1	5832	1194	1380	796	9202	0.633775	0.129754	0.149967	0.0865029
763	7	Grower	2017-05-26	Sierra	Sierra42881	Outbreak	2017-05-23	3	Post	Wk+1	2002	394	422	335	3153	0.634951	0.12496	0.133841	0.106248	0.105263	0	0	0.0526316	0.842105	0.105263	0	0	0.526316	0.368421	0	0	0.105263	0.894737	0	0	0.947368
764	7	Grower	2017-05-27	Sierra	Sierra42882	Outbreak	2017-05-23	4	Post	Wk+1	6939	1356	1299	1045	10639	0.652223	0.127456	0.122098	0.0982235
765	7	Grower	2017-05-28	Sierra	Sierra42883	Outbreak	2017-05-23	5	Post	Wk+1	6883	1532	1216	785	10416	0.66081	0.147081	0.116743	0.0753648
766	7	Grower	2017-05-29	Sierra	Sierra42884	Outbreak	2017-05-23	6	Post	Wk+1	7435	1467	1192	850	10944	0.679368	0.134046	0.108918	0.0776681	0.25	0	0.0833333	0.125	0.541667	0.157895	0.105263	0.0526316	0.421053	0.315789	0.0526316	0	0.526316	0.473684	0	0	0.947368
767	7	Grower	2017-05-30	Sierra	Sierra42885	Outbreak	2017-05-23	7	Post	Wk+2	4256	914	915	640	6725	0.632862	0.135911	0.136059	0.0951673
768	7	Grower	2017-05-31	Sierra	Sierra42886	Outbreak	2017-05-23	8	Post	Wk+2	5034	1186	1257	877	8354	0.602586	0.141968	0.150467	0.10498
769	7	Grower	2017-06-01	Sierra	Sierra42887	Outbreak	2017-05-23	9	Post	Wk+2	4188	863	801	558	6410	0.653354	0.134633	0.124961	0.0870515
816	8	Weaner	2017-04-26	Uniform	Uniform42851	Outbreak	2017-05-28	-32	Pre	999		1	1	1	3
817	8	Weaner	2017-04-27	Uniform	Uniform42852	Outbreak	2017-05-28	-31	Pre	999	4	1	1		6
818	8	Weaner	2017-04-29	Uniform	Uniform42854	Outbreak	2017-05-28	-29	Pre	999	22	12	11	2	47
819	8	Weaner	2017-04-30	Uniform	Uniform42855	Outbreak	2017-05-28	-28	Pre	999	203	78	43	8	332	0.611446	0.23494	0.129518	0.0240964
820	8	Weaner	2017-05-01	Uniform	Uniform42856	Outbreak	2017-05-28	-27	Pre	999	202	90	55	5	352	0.573864	0.255682	0.15625	0.0142045	0.785714	0.142857	0.0714286	0	0	1	0	0	0	0	0	0	0.928571	0	0.0714286	0	1
821	8	Weaner	2017-05-02	Uniform	Uniform42857	Outbreak	2017-05-28	-26	Pre	999	737	405	216	55	1413	0.521585	0.286624	0.152866	0.0389243
822	8	Weaner	2017-05-03	Uniform	Uniform42858	Outbreak	2017-05-28	-25	Pre	999	47	25	17	4	93										0.964286	0.0357143	0.0357143	0	0	0	0	0.928571	0	0.0714286	0	1
823	8	Weaner	2017-05-04	Uniform	Uniform42859	Outbreak	2017-05-28	-24	Pre	999	53	23	19	3	98
824	8	Weaner	2017-05-05	Uniform	Uniform42860	Outbreak	2017-05-28	-23	Pre	999	98	62	35	6	201	0.487562	0.308458	0.174129	0.0298507						0.964286	0.0357143	0.0357143	0	0	0	0	0.928571	0	0.0714286	0	1
825	8	Weaner	2017-05-06	Uniform	Uniform42861	Outbreak	2017-05-28	-22	Pre	999	467	171	100	26	764	0.611257	0.223822	0.13089	0.0340314
826	8	Weaner	2017-05-07	Uniform	Uniform42862	Outbreak	2017-05-28	-21	Pre	999	40	27	20	2	89
827	8	Weaner	2017-05-08	Uniform	Uniform42863	Outbreak	2017-05-28	-20	Pre	999	433	269	131	10	843	0.513642	0.319098	0.155397	0.0118624						0.928571	0.0714286	0.0714286	0	0	0	0	0.928571	0	0.0714286	0	1
828	8	Weaner	2017-05-09	Uniform	Uniform42864	Outbreak	2017-05-28	-19	Pre	999	4418	2176	998	150	7742	0.570654	0.281064	0.128907	0.0193748
829	8	Weaner	2017-05-10	Uniform	Uniform42865	Outbreak	2017-05-28	-18	Pre	999	3242	1255	663	118	5278	0.614248	0.237779	0.125616	0.022357	0.464286	0.0714286	0.321429	0.142857	0	0.857143	0.142857	0.142857	0	0	0	0	0.928571	0	0.0714286	0	1
830	8	Weaner	2017-05-11	Uniform	Uniform42866	Outbreak	2017-05-28	-17	Pre	999	6854	3065	1449	221	11589	0.591423	0.264475	0.125032	0.0190698
831	8	Weaner	2017-05-12	Uniform	Uniform42867	Outbreak	2017-05-28	-16	Pre	999	6730	3604	1923	310	12567	0.53553	0.286783	0.15302	0.0246678	0.714286	0.0714286	0.178571	0.0357143	0	0.964286	0.0357143	0.0357143	0	0	0	0	0.928571	0	0.0714286	0	1
832	8	Weaner	2017-05-13	Uniform	Uniform42868	Outbreak	2017-05-28	-15	Pre	999	4668	1784	938	188	7578	0.615994	0.235418	0.123779	0.0248087
833	8	Weaner	2017-05-14	Uniform	Uniform42869	Outbreak	2017-05-28	-14	Pre	Wk-2	7147	2284	1365	206	11002	0.649609	0.207599	0.124068	0.0187239
834	8	Weaner	2017-05-15	Uniform	Uniform42870	Outbreak	2017-05-28	-13	Pre	Wk-2	3783	1259	801	143	5986	0.631975	0.210324	0.133812	0.0238891	0.428571	0.178571	0.285714	0.107143	0	0.892857	0.107143	0.107143	0	0	0	0	0.928571	0	0.0714286	0	1
835	8	Weaner	2017-05-16	Uniform	Uniform42871	Outbreak	2017-05-28	-12	Pre	Wk-2	5515	1996	1184	204	8899	0.619733	0.224295	0.133049	0.0229239
836	8	Weaner	2017-05-17	Uniform	Uniform42872	Outbreak	2017-05-28	-11	Pre	Wk-2	2996	1216	755	132	5099	0.587566	0.238478	0.148068	0.0258874	0.535714	0	0.357143	0.107143	0	0.892857	0.107143	0.107143	0	0	0	0	0.928571	0	0.0714286	0	1
837	8	Weaner	2017-05-18	Uniform	Uniform42873	Outbreak	2017-05-28	-10	Pre	Wk-2	5576	1934	1381	293	9184	0.607143	0.210584	0.15037	0.0319033	0.678571	0	0.142857	0.178571	0	0.821429	0.178571	0.178571	0	0	0	0	0.928571	0	0.0714286	0	1
838	8	Weaner	2017-05-19	Uniform	Uniform42874	Outbreak	2017-05-28	-9	Pre	Wk-2	4079	1395	852	151	6477	0.629767	0.215377	0.131542	0.0233133
839	8	Weaner	2017-05-20	Uniform	Uniform42875	Outbreak	2017-05-28	-8	Pre	Wk-2	4719	1500	974	212	7405	0.637272	0.202566	0.131533	0.0286293
840	8	Weaner	2017-05-21	Uniform	Uniform42876	Outbreak	2017-05-28	-7	Pre	WK-1	4033	1256	824	195	6308	0.639347	0.199112	0.130628	0.0309131
841	8	Weaner	2017-05-22	Uniform	Uniform42877	Outbreak	2017-05-28	-6	Pre	WK-1	5156	1615	1058	216	8045	0.640895	0.200746	0.13151	0.026849	0.5	0	0.178571	0.142857	0.178571	0.678571	0.178571	0.142857	0.0357143	0.107143	0.0357143	0	0.892857	0.0357143	0.0714286	0	1
842	8	Grower	2017-05-23	Uniform	Uniform42878	Outbreak	2017-05-28	-5	Pre	WK-1	2740	943	628	232	4543	0.603126	0.207572	0.138235	0.0510676
843	8	Grower	2017-05-24	Uniform	Uniform42879	Outbreak	2017-05-28	-4	Pre	WK-1	3291	845	654	235	5025	0.654925	0.168159	0.130149	0.0467662
844	8	Grower	2017-05-25	Uniform	Uniform42880	Outbreak	2017-05-28	-3	Pre	WK-1	2660	657	495	156	3968	0.670363	0.165575	0.124748	0.0393145
845	8	Grower	2017-05-26	Uniform	Uniform42881	Outbreak	2017-05-28	-2	Pre	WK-1	1027	172	135	32	1366	0.75183	0.125915	0.0988287	0.0234261	0.428571	0	0.0714286	0.142857	0.357143	0.5	0.25	0.142857	0.0357143	0.214286	0.107143	0	0.75	0.178571	0.0714286	0	1
846	8	Grower	2017-05-27	Uniform	Uniform42882	Outbreak	2017-05-28	-1	Pre	WK-1	3566	551	374	151	4642	0.768203	0.118699	0.0805687	0.0325291
847	8	Grower	2017-05-28	Uniform	Uniform42883	Outbreak	2017-05-28	0	Post	Wk+1	4595	493	290	102	5480	0.838504	0.0899635	0.0529197	0.0186131
848	8	Grower	2017-05-29	Uniform	Uniform42884	Outbreak	2017-05-28	1	Post	Wk+1	5719	650	343	100	6812	0.839548	0.0954198	0.0503523	0.01468	0.148148	0	0	0.148148	0.703704	0.148148	0.148148	0.111111	0.333333	0.37037	0.037037	0	0.185185	0.740741	0.0740741	0	0.851852
849	8	Grower	2017-05-30	Uniform	Uniform42885	Outbreak	2017-05-28	2	Post	Wk+1	4619	600	429	193	5841	0.790789	0.102722	0.0734463	0.0330423
850	8	Grower	2017-05-31	Uniform	Uniform42886	Outbreak	2017-05-28	3	Post	Wk+1	4519	557	410	139	5625	0.803378	0.0990222	0.0728889	0.0247111
851	8	Grower	2017-06-01	Uniform	Uniform42887	Outbreak	2017-05-28	4	Post	Wk+1	3877	522	416	142	4957	0.782126	0.105306	0.0839217	0.0286464
852	8	Grower	2017-06-02	Uniform	Uniform42888	Outbreak	2017-05-28	5	Post	Wk+1	4605	771	696	391	6463	0.712517	0.119294	0.10769	0.0604982	0.0416667	0	0.0833333	0.0416667	0.833333	0.125	0.166667	0.0416667	0.0416667	0.666667	0.125	0	0.0833333	0.833333	0.0833333	0	#N/A
853	8	Grower	2017-06-03	Uniform	Uniform42889	Outbreak	2017-05-28	6	Post	Wk+1	3780	715	574	383	5452	0.693324	0.131145	0.105282	0.0702494
854	8	Grower	2017-06-04	Uniform	Uniform42890	Outbreak	2017-05-28	7	Post	Wk+2	3723	645	554	352	5274	0.705916	0.122298	0.105044	0.0667425
855	8	Grower	2017-06-05	Uniform	Uniform42891	Outbreak	2017-05-28	8	Post	Wk+2	3170	719	627	394	4910	0.645621	0.146436	0.127699	0.0802444	0.0833333	0	0.0416667	0.0416667	0.833333	0.0833333	0.291667	0.0833333	0.458333	0.166667	0.208333	0	0.208333	0.708333	0.0833333	0	1
856	8	Grower	2017-06-06	Uniform	Uniform42892	Outbreak	2017-05-28	9	Post	Wk+2	3329	604	542	348	4823	0.690234	0.125233	0.112378	0.0721543
857	8	Grower	2017-06-07	Uniform	Uniform42893	Outbreak	2017-05-28	10	Post	Wk+2	2526	709	733	540	4508	0.560337	0.157276	0.1626	0.119787
858	8	Grower	2017-06-08	Uniform	Uniform42894	Outbreak	2017-05-28	11	Post	Wk+2	3312	731	755	476	5274	0.627986	0.138604	0.143155	0.0902541
859	8	Grower	2017-06-09	Uniform	Uniform42895	Outbreak	2017-05-28	12	Post	Wk+2	260	88	95	73	516	0.503876	0.170543	0.184109	0.141473	0.217391	0	0.0869565	0.0869565	0.608696	0.304348	0.0869565	0.0869565	0.304348	0.304348	0	0	0.304348	0.608696	0.0869565	0	0.916667
860	8	Grower	2017-06-10	Uniform	Uniform42896	Outbreak	2017-05-28	13	Post	Wk+2	1180	285	306	210	1981	0.595659	0.143867	0.154467	0.106007
861	8	Grower	2017-06-11	Uniform	Uniform42897	Outbreak	2017-05-28	14	Post	999	1335	409	428	271	2443	0.546459	0.167417	0.175194	0.110929
862	8	Grower	2017-06-12	Uniform	Uniform42898	Outbreak	2017-05-28	15	Post	999	1378	435	507	387	2707	0.509051	0.160694	0.187292	0.142963	0.26087	0	0.0434783	0.0869565	0.608696	0.304348	0.130435	0.0869565	0.434783	0.130435	0.0434783	0	0.217391	0.695652	0.0869565	0	1
863	8	Grower	2017-06-13	Uniform	Uniform42899	Outbreak	2017-05-28	16	Post	999	1035	342	459	421	2257	0.458573	0.151529	0.203367	0.186531
864	8	Grower	2017-06-14	Uniform	Uniform42900	Outbreak	2017-05-28	17	Post	999	813	357	432	486	2088	0.389368	0.170977	0.206897	0.232759
865	8	Grower	2017-06-15	Uniform	Uniform42901	Outbreak	2017-05-28	18	Post	999	1292	416	605	527	2840	0.45493	0.146479	0.213028	0.185563
917	8	Weaner	2017-04-26	Whisky	Whisky42851	Control	2017-05-28	-32	Pre	999	5	5	3	1	14
918	8	Weaner	2017-04-27	Whisky	Whisky42852	Control	2017-05-28	-31	Pre	999	18	12	19	6	55
919	8	Weaner	2017-04-28	Whisky	Whisky42853	Control	2017-05-28	-30	Pre	999	15	12	8	1	36
920	8	Weaner	2017-04-29	Whisky	Whisky42854	Control	2017-05-28	-29	Pre	999	10	7	6		23
921	8	Weaner	2017-04-30	Whisky	Whisky42855	Control	2017-05-28	-28	Pre	999	17	15	7	4	43
922	8	Weaner	2017-05-01	Whisky	Whisky42856	Control	2017-05-28	-27	Pre	999	44	15	13	3	75					0.931034	0.0689655	0	0	0	1	0	0	0	0	0	0	0.862069	0.0344828	0.103448	0	1
923	8	Weaner	2017-05-02	Whisky	Whisky42857	Control	2017-05-28	-26	Pre	999	36	26	15	11	88
924	8	Weaner	2017-05-03	Whisky	Whisky42858	Control	2017-05-28	-25	Pre	999	77	70	71	24	242	0.318182	0.289256	0.293388	0.0991736						1	0	0	0	0	0	0	0.862069	0.0344828	0.103448	0	1
925	8	Weaner	2017-05-04	Whisky	Whisky42859	Control	2017-05-28	-24	Pre	999	133	71	49	20	273	0.487179	0.260073	0.179487	0.0732601
926	8	Weaner	2017-05-05	Whisky	Whisky42860	Control	2017-05-28	-23	Pre	999	34	15	13	4	66										0.965517	0.0344828	0.0344828	0	0	0	0	0.793103	0.103448	0.103448	0	1
927	8	Weaner	2017-05-06	Whisky	Whisky42861	Control	2017-05-28	-22	Pre	999	2	1	5	1	9
928	8	Weaner	2017-05-07	Whisky	Whisky42862	Control	2017-05-28	-21	Pre	999	125	89	69	15	298	0.419463	0.298658	0.231544	0.0503356
929	8	Weaner	2017-05-08	Whisky	Whisky42863	Control	2017-05-28	-20	Pre	999	378	165	95	12	650	0.581538	0.253846	0.146154	0.0184615						0.931034	0.0689655	0.0689655	0	0	0	0	0.862069	0	0.137931	0	1
930	8	Weaner	2017-05-09	Whisky	Whisky42864	Control	2017-05-28	-19	Pre	999	7659	2907	1249	162	11977	0.639476	0.242715	0.104283	0.0135259
931	8	Weaner	2017-05-10	Whisky	Whisky42865	Control	2017-05-28	-18	Pre	999	4430	1808	745	62	7045	0.628815	0.256636	0.105749	0.00880057	0.758621	0.0344828	0.0689655	0.137931	0	0.862069	0.137931	0.137931	0	0	0	0	0.896552	0	0.103448	0	1
932	8	Weaner	2017-05-11	Whisky	Whisky42866	Control	2017-05-28	-17	Pre	999	5598	2274	984	117	8973	0.623872	0.253427	0.109662	0.0130391
933	8	Weaner	2017-05-12	Whisky	Whisky42867	Control	2017-05-28	-16	Pre	999	3719	1426	702	89	5936	0.626516	0.240229	0.118261	0.0149933	0.827586	0.0689655	0.0689655	0.0344828	0	0.931034	0.0344828	0.0344828	0	0.0344828	0	0	0.896552	0.0344828	0.0689655	0	1
934	8	Weaner	2017-05-13	Whisky	Whisky42868	Control	2017-05-28	-15	Pre	999	3219	1128	517	66	4930	0.652941	0.228803	0.104868	0.0133874
935	8	Weaner	2017-05-14	Whisky	Whisky42869	Control	2017-05-28	-14	Pre	Wk-2	5990	1892	1116	228	9226	0.649252	0.205073	0.120962	0.0247128
936	8	Weaner	2017-05-15	Whisky	Whisky42870	Control	2017-05-28	-13	Pre	Wk-2	8291	2763	1759	316	13129	0.631503	0.21045	0.133978	0.0240689	0.724138	0.0344828	0.137931	0.0689655	0.0344828	0.896552	0.0689655	0.0689655	0	0.0344828	0	0	0.862069	0.0344828	0.103448	0	1
937	8	Weaner	2017-05-16	Whisky	Whisky42871	Control	2017-05-28	-12	Pre	Wk-2	10003	3619	2071	441	16134	0.619995	0.224309	0.128362	0.0273336
938	8	Weaner	2017-05-17	Whisky	Whisky42872	Control	2017-05-28	-11	Pre	Wk-2	7137	2081	1171	212	10601	0.673238	0.196302	0.110461	0.0199981	0.482759	0.0689655	0.275862	0.0689655	0.103448	0.827586	0.0689655	0.0689655	0.0344828	0.0689655	0	0	0.862069	0.0344828	0.103448	0	1
939	8	Weaner	2017-05-18	Whisky	Whisky42873	Control	2017-05-28	-10	Pre	Wk-2	7239	2096	1309	309	10953	0.660915	0.191363	0.119511	0.0282114	0.655172	0.0689655	0.103448	0.172414	0	0.827586	0.137931	0.137931	0.0344828	0	0	0	0.896552	0	0.103448	0	1
940	8	Weaner	2017-05-19	Whisky	Whisky42874	Control	2017-05-28	-9	Pre	Wk-2	6759	1916	1144	291	10110	0.668546	0.189515	0.113155	0.0287834
941	8	Weaner	2017-05-20	Whisky	Whisky42875	Control	2017-05-28	-8	Pre	Wk-2	6245	2366	1563	375	10549	0.591999	0.224287	0.148166	0.0355484
942	8	Weaner	2017-05-21	Whisky	Whisky42876	Control	2017-05-28	-7	Pre	WK-1	9699	3396	2236	590	15921	0.609195	0.213303	0.140443	0.037058
943	8	Weaner	2017-05-22	Whisky	Whisky42877	Control	2017-05-28	-6	Pre	WK-1	12297	4248	2962	864	20371	0.603652	0.208532	0.145403	0.0424132	0.724138	0	0.172414	0.0689655	0.0344828	0.896552	0.0689655	0.0689655	0	0.0344828	0	0	0.758621	0.137931	0.103448	0	1
944	8	Grower	2017-05-23	Whisky	Whisky42878	Control	2017-05-28	-5	Pre	WK-1	2751	907	550	138	4346	0.632996	0.208698	0.126553	0.0317533
945	8	Grower	2017-05-24	Whisky	Whisky42879	Control	2017-05-28	-4	Pre	WK-1	4955	1277	1028	282	7542	0.656988	0.169318	0.136303	0.0373906
946	8	Grower	2017-05-25	Whisky	Whisky42880	Control	2017-05-28	-3	Pre	WK-1	2884	703	550	208	4345	0.663751	0.161795	0.126582	0.0478711
947	8	Grower	2017-05-26	Whisky	Whisky42881	Control	2017-05-28	-2	Pre	WK-1	1375	489	418	117	2399	0.573155	0.203835	0.174239	0.0487703	0.344828	0	0.275862	0.275862	0.103448	0.62069	0.275862	0.275862	0.0689655	0.0344828	0	0	0.793103	0.103448	0.103448	0	1
948	8	Grower	2017-05-27	Whisky	Whisky42882	Control	2017-05-28	-1	Pre	WK-1	3973	960	698	238	5869	0.676947	0.163571	0.11893	0.0405521
949	8	Grower	2017-05-28	Whisky	Whisky42883	Control	2017-05-28	0	Post	Wk+1	4102	1030	825	257	6214	0.660122	0.165755	0.132765	0.0413582
950	8	Grower	2017-05-29	Whisky	Whisky42884	Control	2017-05-28	1	Post	Wk+1	4495	1107	1008	473	7083	0.634618	0.15629	0.142313	0.0667796	0.724138	0	0.0344828	0.0689655	0.172414	0.758621	0.0689655	0.0689655	0.0689655	0.103448	0	0	0.655172	0.206897	0.137931	0	0.965517
951	8	Grower	2017-05-30	Whisky	Whisky42885	Control	2017-05-28	2	Post	Wk+1	3869	1101	1074	408	6452	0.599659	0.170645	0.16646	0.0632362
952	8	Grower	2017-05-31	Whisky	Whisky42886	Control	2017-05-28	3	Post	Wk+1	2718	734	622	237	4311	0.63048	0.170262	0.144282	0.0549756
953	8	Grower	2017-06-01	Whisky	Whisky42887	Control	2017-05-28	4	Post	Wk+1	2904	794	705	287	4690	0.61919	0.169296	0.15032	0.061194
954	8	Grower	2017-06-02	Whisky	Whisky42888	Control	2017-05-28	5	Post	Wk+1	2631	934	937	419	4921	0.534647	0.189799	0.190408	0.0851453	0.310345	0	0.206897	0.0689655	0.413793	0.517241	0.0344828	0.0344828	0.344828	0.103448	0	0	0.517241	0.37931	0.103448	0	#N/A
955	8	Grower	2017-06-03	Whisky	Whisky42889	Control	2017-05-28	6	Post	Wk+1	2816	821	714	304	4655	0.604941	0.176369	0.153383	0.0653061
956	8	Grower	2017-06-04	Whisky	Whisky42890	Control	2017-05-28	7	Post	Wk+2	2264	630	621	244	3759	0.602288	0.167598	0.165204	0.0649109
957	8	Grower	2017-06-05	Whisky	Whisky42891	Control	2017-05-28	8	Post	Wk+2	2447	863	949	428	4687	0.522082	0.184126	0.202475	0.0913164	0.241379	0	0.0344828	0.448276	0.275862	0.275862	0.344828	0.344828	0.310345	0.0689655	0	0	0.689655	0.206897	0.103448	0	1
958	8	Grower	2017-06-06	Whisky	Whisky42892	Control	2017-05-28	9	Post	Wk+2	2390	918	1010	478	4796	0.498332	0.19141	0.210592	0.0996664
959	8	Grower	2017-06-07	Whisky	Whisky42893	Control	2017-05-28	10	Post	Wk+2	2140	792	828	353	4113	0.520301	0.19256	0.201313	0.0858254
960	8	Grower	2017-06-08	Whisky	Whisky42894	Control	2017-05-28	11	Post	Wk+2	3043	836	773	469	5121	0.59422	0.163249	0.150947	0.0915837
961	8	Grower	2017-06-09	Whisky	Whisky42895	Control	2017-05-28	12	Post	Wk+2	359	113	109	64	645	0.556589	0.175194	0.168992	0.0992248	0.275862	0	0.275862	0.241379	0.206897	0.551724	0.206897	0.206897	0.172414	0.0689655	0	0	0.689655	0.206897	0.103448	0	1
962	8	Grower	2017-06-10	Whisky	Whisky42896	Control	2017-05-28	13	Post	Wk+2	1763	565	598	328	3254	0.541795	0.173632	0.183774	0.100799
963	8	Grower	2017-06-11	Whisky	Whisky42897	Control	2017-05-28	14	Post	999	1899	616	618	353	3486	0.54475	0.176707	0.177281	0.101262
964	8	Grower	2017-06-12	Whisky	Whisky42898	Control	2017-05-28	15	Post	999	1314	404	441	208	2367	0.555133	0.17068	0.186312	0.0878749	0.413793	0	0.206897	0.0344828	0.344828	0.62069	0.103448	0.0344828	0.275862	0	0.0689655	0	0.62069	0.275862	0.103448	0	1
965	8	Grower	2017-06-13	Whisky	Whisky42899	Control	2017-05-28	16	Post	999	486	176	173	123	958	0.507307	0.183716	0.180585	0.128392
966	8	Grower	2017-06-14	Whisky	Whisky42900	Control	2017-05-28	17	Post	999	536	84	143	101	864	0.62037	0.0972222	0.165509	0.116898
967	8	Grower	2017-06-15	Whisky	Whisky42901	Control	2017-05-28	18	Post	999	466	132	201	164	963	0.483904	0.137072	0.208723	0.170301

## Sheet: Contr vs Outbr S3Fig
Sort	Batch	Date	Group	GroupDate	OutbVSContr	Outbr&Batch	OutbreakDatePair	DaysPostOutbreak	PreOrPostOutbreak	3D 0	3D 1	3D 2	3D 3	3D Grand Total	3D Prp0	3D Prp1	3D Prp2	3D Prp3	DamPr0	DamPr1	DamPr2	DamPr3	DamPr4	FrshPr0	FrshPr145	FrshPr1	FrshPr2	FrshPr3	FrshPr4	FrshPr5	LenPr0	LenPr1	LenPr2	LenPr3	SwellPr0	Moved to Grower
36	1	2016-11-11	Bravo	Bravo42685	Outbreak	Outbreak1	2016-12-07	-26	Pre	288	169	112	26	595	0.484034	0.284034	0.188235	0.0436975
37	1	2016-11-12	Bravo	Bravo42686	Outbreak	Outbreak1	2016-12-07	-25	Pre	96	136	77	16	325	0.295385	0.418462	0.236923	0.0492308
38	1	2016-11-13	Bravo	Bravo42687	Outbreak	Outbreak1	2016-12-07	-24	Pre	26	23	12	7	68
39	1	2016-11-14	Bravo	Bravo42688	Outbreak	Outbreak1	2016-12-07	-23	Pre	96	110	68	15	289	0.33218	0.380623	0.235294	0.0519031	0.966667	0	0.0333333	0	0	1	0	0	0	0	0	0	1	0	0	0	1
40	1	2016-11-15	Bravo	Bravo42689	Outbreak	Outbreak1	2016-12-07	-22	Pre	338	325	210	54	927	0.364617	0.350593	0.226537	0.0582524
41	1	2016-11-16	Bravo	Bravo42690	Outbreak	Outbreak1	2016-12-07	-21	Pre	221	277	168	30	696	0.317529	0.397989	0.241379	0.0431034	0.966667	0	0.0333333	0	0	1	0	0	0	0	0	0	1	0	0	0	0.966667
42	1	2016-11-17	Bravo	Bravo42691	Outbreak	Outbreak1	2016-12-07	-20	Pre	163	191	117	27	498	0.327309	0.383534	0.23494	0.0542169
43	1	2016-11-18	Bravo	Bravo42692	Outbreak	Outbreak1	2016-12-07	-19	Pre	173	299	177	63	712	0.242978	0.419944	0.248596	0.0884831	1	0	0	0	0	1	0	0	0	0	0	0	1	0	0	0	0.966667
44	1	2016-11-19	Bravo	Bravo42693	Outbreak	Outbreak1	2016-12-07	-18	Pre	279	329	217	57	882	0.316327	0.373016	0.246032	0.0646259
45	1	2016-11-20	Bravo	Bravo42694	Outbreak	Outbreak1	2016-12-07	-17	Pre	348	330	251	59	988	0.352227	0.334008	0.254049	0.0597166
46	1	2016-11-21	Bravo	Bravo42695	Outbreak	Outbreak1	2016-12-07	-16	Pre	445	487	364	116	1412	0.315156	0.344901	0.25779	0.082153	0.9	0	0.0333333	0.0666667	0	0.933333	0	0	0	0.0666667	0	0	1	0	0	0	0.966667
47	1	2016-11-22	Bravo	Bravo42696	Outbreak	Outbreak1	2016-12-07	-15	Pre	1013	822	697	208	2740	0.369708	0.3	0.25438	0.0759124
48	1	2016-11-23	Bravo	Bravo42697	Outbreak	Outbreak1	2016-12-07	-14	Pre	851	643	508	183	2185	0.389474	0.294279	0.232494	0.0837529	0.833333	0.0333333	0.0333333	0.1	0	0.9	0.1	0.1	0	0	0	0	1	0	0	0	0.966667
49	1	2016-11-24	Bravo	Bravo42698	Outbreak	Outbreak1	2016-12-07	-13	Pre	1042	807	656	267	2772	0.375902	0.291126	0.236652	0.0963203
50	1	2016-11-25	Bravo	Bravo42699	Outbreak	Outbreak1	2016-12-07	-12	Pre	861	621	432	165	2079	0.414141	0.298701	0.207792	0.0793651	0.8	0.0333333	0.0666667	0.1	0	0.9	0	0	0.0333333	0.0666667	0	0	1	0	0	0	0.966667
51	1	2016-11-26	Bravo	Bravo42700	Outbreak	Outbreak1	2016-12-07	-11	Pre	1553	1032	711	278	3574	0.434527	0.288752	0.198937	0.077784
52	1	2016-11-27	Bravo	Bravo42701	Outbreak	Outbreak1	2016-12-07	-10	Pre	1283	808	554	275	2920	0.439384	0.276712	0.189726	0.0941781
53	1	2016-11-28	Bravo	Bravo42702	Outbreak	Outbreak1	2016-12-07	-9	Pre	874	515	301	109	1799	0.485825	0.28627	0.167315	0.0605892	0.7	0.0333333	0.1	0.166667	0	0.833333	0.1	0.1	0.0666667	0	0	0	1	0	0	0	0.933333
54	1	2016-11-29	Bravo	Bravo42703	Outbreak	Outbreak1	2016-12-07	-8	Pre	746	440	308	141	1635	0.456269	0.269113	0.188379	0.0862385
55	1	2016-11-30	Bravo	Bravo42704	Outbreak	Outbreak1	2016-12-07	-7	Pre	183	38	42	19	282	0.648936	0.134752	0.148936	0.0673759	0.566667	0	0.0666667	0.2	0.166667	0.633333	0.1	0.0666667	0.133333	0.133333	0.0333333	0	0.9	0.1	0	0	0.866667
56	1	2016-12-01	Bravo	Bravo42705	Outbreak	Outbreak1	2016-12-07	-6	Pre	120	45	63	53	281	0.427046	0.160142	0.224199	0.188612
57	1	2016-12-02	Bravo	Bravo42706	Outbreak	Outbreak1	2016-12-07	-5	Pre	81	35	50	38	204	0.397059	0.171569	0.245098	0.186275	0.566667	0	0.0333333	0.0666667	0.333333	0.6	0.166667	0.0333333	0.2	0.0333333	0.0333333	0.1	0.866667	0.133333	0	0	0.933333
58	1	2016-12-03	Bravo	Bravo42707	Outbreak	Outbreak1	2016-12-07	-4	Pre	29	25	19	18	91
59	1	2016-12-04	Bravo	Bravo42708	Outbreak	Outbreak1	2016-12-07	-3	Pre	36	13	21	4	74
		2016-12-05						-2	Pre																											0
60	1	2016-12-07	Bravo	Bravo42711	Outbreak	Outbreak1	2016-12-07	0	Post	2111	712	570	329	3722	0.567168	0.191295	0.153143	0.0883933	0.566667	0	0.133333	0	0.3	0.633333	0.2	0.0666667	0.1	0.0666667	0	0.133333	0.933333	0.0666667	0	0	0.9
61	1	2016-12-08	Bravo	Bravo42712	Outbreak	Outbreak1	2016-12-07	1	Post	2407	1094	733	423	4657	0.516856	0.234915	0.157397	0.090831
62	1	2016-12-10	Bravo	Bravo42714	Outbreak	Outbreak1	2016-12-07	3	Post	84	30	17	10	141	0.595745	0.212766	0.120567	0.070922
63	1	2016-12-14	Bravo	Bravo42718	Outbreak	Outbreak1	2016-12-07	7	Post	40	18	10	1	69					0.7	0	0	0.133333	0.166667	0.7	0	0	0.133333	0.166667	0	0	0.9	0.1	0	0	1
64	1	2016-12-17	Bravo	Bravo42721	Outbreak	Outbreak1	2016-12-07	10	Post	4549	1039	745	410	6743	0.674626	0.154086	0.110485	0.0608038
65	1	2016-12-18	Bravo	Bravo42722	Outbreak	Outbreak1	2016-12-07	11	Post	4536	973	693	323	6525	0.695172	0.149119	0.106207	0.0495019
66	1	2016-12-19	Bravo	Bravo42723	Outbreak	Outbreak1	2016-12-07	12	Post	2106	413	234	115	2868	0.73431	0.144003	0.08159	0.0400976	0.433333	0	0.0666667	0.166667	0.333333	0.5	0.266667	0.133333	0.1	0.133333	0.133333	0	0.866667	0.133333	0	0	0.966667
67	1	2016-12-20	Bravo	Bravo42724	Outbreak	Outbreak1	2016-12-07	13	Post	627	163	85	36	911	0.688255	0.178924	0.0933041	0.039517
68	1	2016-12-21	Bravo	Bravo42725	Outbreak	Outbreak1	2016-12-07	14	Post	584	151	66	29	830	0.703614	0.181928	0.0795181	0.0349398	0.233333	0	0.0333333	0.2	0.533333	0.266667	0.366667	0.133333	0.233333	0.133333	0.133333	0.1	0.866667	0.133333	0	0	0.966667
69	1	2016-12-22	Bravo	Bravo42726	Outbreak	Outbreak1	2016-12-07	15	Post	634	174	79	37	924	0.686147	0.188312	0.0854978	0.0400433
70	1	2016-12-23	Bravo	Bravo42727	Outbreak	Outbreak1	2016-12-07	16	Post	239	52	35	12	338	0.707101	0.153846	0.10355	0.035503	0.4	0	0	0.2	0.4	0.4	0.366667	0.1	0.133333	0.1	0.266667	0	0.966667	0.0333333	0	0	0.966667
71	1	2016-12-24	Bravo	Bravo42728	Outbreak	Outbreak1	2016-12-07	17	Post	42	8	5		55
72	1	2016-12-25	Bravo	Bravo42729	Outbreak	Outbreak1	2016-12-07	18	Post	1356	226	107	77	1766	0.767837	0.127973	0.0605889	0.0436014
73	1	2016-12-26	Bravo	Bravo42730	Outbreak	Outbreak1	2016-12-07	19	Post	2660	499	244	145	3548	0.749718	0.140643	0.0687711	0.0408681
74	1	2016-12-27	Bravo	Bravo42731	Outbreak	Outbreak1	2016-12-07	20	Post	2145	441	222	90	2898	0.740166	0.152174	0.0766046	0.0310559	0.2	0	0	0.166667	0.633333	0.2	0.466667	0.166667	0.233333	0.1	0.3	0	0.733333	0.266667	0	0	0.866667
75	1	2016-12-28	Bravo	Bravo42732	Outbreak	Outbreak1	2016-12-07	21	Post	3012	589	271	103	3975	0.757736	0.148176	0.0681761	0.0259119	0.233333	0	0	0.0666667	0.7	0.233333	0.166667	0.0333333	0.3	0.3	0.133333	0	0.733333	0.266667	0	0	0.9
76	1	2016-11-11	Charlie	Charlie42685	Control	Control1	2016-12-07	-26	Pre	37	33	5		75
77	1	2016-11-12	Charlie	Charlie42686	Control	Control1	2016-12-07	-25	Pre	78	107	11	1	197	0.395939	0.543147	0.0558376	0.00507614
78	1	2016-11-13	Charlie	Charlie42687	Control	Control1	2016-12-07	-24	Pre	19	35	7		61
79	1	2016-11-14	Charlie	Charlie42688	Control	Control1	2016-12-07	-23	Pre	59	89	14		162	0.364198	0.549383	0.0864198	0	0.933333	0.0333333	0.0333333	0	0	1	0	0	0	0	0	0	0.966667	0.0333333	0	0	1
80	1	2016-11-15	Charlie	Charlie42689	Control	Control1	2016-12-07	-22	Pre	128	131	30	1	290	0.441379	0.451724	0.103448	0.00344828
81	1	2016-11-16	Charlie	Charlie42690	Control	Control1	2016-12-07	-21	Pre	117	159	29		305	0.383607	0.521311	0.095082	0	0.966667	0	0.0333333	0	0	1	0	0	0	0	0	0	1	0	0	0	1
82	1	2016-11-17	Charlie	Charlie42691	Control	Control1	2016-12-07	-20	Pre	119	161	16	2	298	0.399329	0.540268	0.0536913	0.00671141
83	1	2016-11-18	Charlie	Charlie42692	Control	Control1	2016-12-07	-19	Pre	126	168	28	1	323	0.390093	0.520124	0.0866873	0.00309598	0.966667	0	0.0333333	0	0	1	0	0	0	0	0	0	0.966667	0.0333333	0	0	1
84	1	2016-11-19	Charlie	Charlie42693	Control	Control1	2016-12-07	-18	Pre	91	125	21	1	238	0.382353	0.52521	0.0882353	0.00420168
85	1	2016-11-20	Charlie	Charlie42694	Control	Control1	2016-12-07	-17	Pre	158	162	44	1	365	0.432877	0.443836	0.120548	0.00273973
86	1	2016-11-21	Charlie	Charlie42695	Control	Control1	2016-12-07	-16	Pre	156	163	33	4	356	0.438202	0.457865	0.0926966	0.011236	0.933333	0	0.0666667	0	0	1	0	0	0	0	0	0	0.966667	0.0333333	0	0	1
87	1	2016-11-22	Charlie	Charlie42696	Control	Control1	2016-12-07	-15	Pre	267	210	62		539	0.495362	0.38961	0.115028	0
88	1	2016-11-23	Charlie	Charlie42697	Control	Control1	2016-12-07	-14	Pre	347	342	101	10	800	0.43375	0.4275	0.12625	0.0125	0.833333	0.1	0.0333333	0.0333333	0	0.966667	0.0333333	0.0333333	0	0	0	0	0.966667	0.0333333	0	0	1
89	1	2016-11-24	Charlie	Charlie42698	Control	Control1	2016-12-07	-13	Pre	306	279	71	5	661	0.462935	0.422088	0.107413	0.0075643
90	1	2016-11-25	Charlie	Charlie42699	Control	Control1	2016-12-07	-12	Pre	287	280	79	8	654	0.438838	0.428135	0.120795	0.0122324	0.766667	0.0333333	0.1	0.1	0	0.9	0.1	0.1	0	0	0	0	0.966667	0.0333333	0	0	0.966667
91	1	2016-11-26	Charlie	Charlie42700	Control	Control1	2016-12-07	-11	Pre	542	482	130	16	1170	0.463248	0.411966	0.111111	0.0136752
92	1	2016-11-27	Charlie	Charlie42701	Control	Control1	2016-12-07	-10	Pre	507	474	110	11	1102	0.460073	0.430127	0.0998185	0.00998185
93	1	2016-11-28	Charlie	Charlie42702	Control	Control1	2016-12-07	-9	Pre	450	340	127	17	934	0.481799	0.364026	0.135974	0.0182013	0.9	0.0666667	0.0333333	0	0	1	0	0	0	0	0	0	0.966667	0.0333333	0	0	1
94	1	2016-11-29	Charlie	Charlie42703	Control	Control1	2016-12-07	-8	Pre	388	312	159	15	874	0.443936	0.356979	0.181922	0.0171625
95	1	2016-11-30	Charlie	Charlie42704	Control	Control1	2016-12-07	-7	Pre	668	243	180	53	1144	0.583916	0.212413	0.157343	0.0463287	0.833333	0.0333333	0.1	0.0333333	0	0.966667	0.0333333	0.0333333	0	0	0	0	0.966667	0.0333333	0	0	0.966667
96	1	2016-12-01	Charlie	Charlie42705	Control	Control1	2016-12-07	-6	Pre	98	70	41	6	215	0.455814	0.325581	0.190698	0.027907
97	1	2016-12-02	Charlie	Charlie42706	Control	Control1	2016-12-07	-5	Pre	136	66	57	4	263	0.51711	0.250951	0.21673	0.0152091	0.733333	0.0666667	0.1	0.0666667	0.0333333	0.9	0.1	0.1	0	0	0	0	0.966667	0.0333333	0	0	1
98	1	2016-12-03	Charlie	Charlie42707	Control	Control1	2016-12-07	-4	Pre	64	26	33	4	127	0.503937	0.204724	0.259843	0.0314961
99	1	2016-12-04	Charlie	Charlie42708	Control	Control1	2016-12-07	-3	Pre	44	23	35	3	105	0.419048	0.219048	0.333333	0.0285714
100	1	2016-12-09	Charlie	Charlie42713	Control	Control1	2016-12-07	2	Post			1		1					0.9	0	0.0333333	0.0333333	0.0333333	0.933333	0	0	0.0333333	0.0333333	0	0	0.966667	0.0333333	0	0	1
101	1	2016-12-10	Charlie	Charlie42714	Control	Control1	2016-12-07	3	Post	54	45	24	13	136	0.397059	0.330882	0.176471	0.0955882
102	1	2016-12-14	Charlie	Charlie42718	Control	Control1	2016-12-07	7	Post	21	41	9	1	72					0.9	0	0.0666667	0.0333333	0	0.966667	0	0	0.0333333	0	0	0	0.966667	0.0333333	0	0	1
103	1	2016-12-17	Charlie	Charlie42721	Control	Control1	2016-12-07	10	Post	861	462	352	155	1830	0.470492	0.252459	0.19235	0.0846995
104	1	2016-12-18	Charlie	Charlie42722	Control	Control1	2016-12-07	11	Post	2850	1772	1666	1054	7342	0.388178	0.241351	0.226914	0.143558
105	1	2016-12-19	Charlie	Charlie42723	Control	Control1	2016-12-07	12	Post	2183	1186	1078	746	5193	0.420374	0.228384	0.207587	0.143655	0.9	0	0.0666667	0	0.0333333	0.966667	0	0	0	0.0333333	0	0	1	0	0	0	1
106	1	2016-12-20	Charlie	Charlie42724	Control	Control1	2016-12-07	13	Post	585	312	236	173	1306	0.447933	0.238897	0.180704	0.132466
107	1	2016-12-21	Charlie	Charlie42725	Control	Control1	2016-12-07	14	Post	543	297	239	146	1225	0.443265	0.242449	0.195102	0.119184	0.833333	0	0.0666667	0	0.1	0.9	0	0	0.0666667	0.0333333	0	0	0.966667	0.0333333	0	0	1
108	1	2016-12-22	Charlie	Charlie42726	Control	Control1	2016-12-07	15	Post	487	241	225	110	1063	0.458137	0.226717	0.211665	0.103481
109	1	2016-12-23	Charlie	Charlie42727	Control	Control1	2016-12-07	16	Post	203	102	59	35	399	0.508772	0.255639	0.14787	0.0877193	0.8	0	0.0666667	0.0333333	0.1	0.866667	0	0	0.0666667	0.0666667	0	0	0.966667	0.0333333	0	0	1
110	1	2016-12-24	Charlie	Charlie42728	Control	Control1	2016-12-07	17	Post	1				1
111	1	2016-12-25	Charlie	Charlie42729	Control	Control1	2016-12-07	18	Post	1259	668	586	388	2901	0.433988	0.230265	0.201999	0.133747
112	1	2016-12-26	Charlie	Charlie42730	Control	Control1	2016-12-07	19	Post	2358	1166	930	549	5003	0.471317	0.23306	0.185888	0.109734
113	1	2016-12-27	Charlie	Charlie42731	Control	Control1	2016-12-07	20	Post	1873	928	777	557	4135	0.452963	0.224426	0.187908	0.134704	0.766667	0	0.0333333	0.0333333	0.166667	0.8	0.0666667	0.0333333	0.1	0.0333333	0.0333333	0	0.966667	0.0333333	0	0	1
114	1	2016-12-28	Charlie	Charlie42732	Control	Control1	2016-12-07	21	Post	2048	1055	949	707	4759	0.430343	0.221685	0.199412	0.148561	0.7	0.0666667	0.0333333	0.0666667	0.133333	0.8	0.0333333	0.0333333	0.0666667	0.1	0	0	0.966667	0.0333333	0	0	1
115	2	2016-11-23	Delta	Delta42697	Control	Control2	2016-12-23	-30	Pre	58	29	8		95					0.933333	0.0333333	0.0333333	0	0	1	0	0	0	0	0	0	0.966667	0.0333333	0	0	1
116	2	2016-11-24	Delta	Delta42698	Control	Control2	2016-12-23	-29	Pre	54	33	6		93
117	2	2016-11-25	Delta	Delta42699	Control	Control2	2016-12-23	-28	Pre	541	270	27		838	0.645585	0.322196	0.0322196	0
118	2	2016-11-26	Delta	Delta42700	Control	Control2	2016-12-23	-27	Pre	430	251	15	1	697	0.61693	0.360115	0.0215208	0.00143472
119	2	2016-11-27	Delta	Delta42701	Control	Control2	2016-12-23	-26	Pre	246	166	12		424	0.580189	0.391509	0.0283019	0
120	2	2016-11-28	Delta	Delta42702	Control	Control2	2016-12-23	-25	Pre	152	106	5		263	0.577947	0.403042	0.0190114	0	0.866667	0.133333	0	0	0	1	0	0	0	0	0	0	0.966667	0.0333333	0	0	1
121	2	2016-11-29	Delta	Delta42703	Control	Control2	2016-12-23	-24	Pre	121	90	11	1	223	0.542601	0.403587	0.0493274	0.0044843
122	2	2016-11-30	Delta	Delta42704	Control	Control2	2016-12-23	-23	Pre	9	9	2		20					0.8	0.166667	0	0.0333333	0	0.966667	0.0333333	0.0333333	0	0	0	0	0.966667	0.0333333	0	0	1
123	2	2016-12-01	Delta	Delta42705	Control	Control2	2016-12-23	-22	Pre	33	34	11	1	79
124	2	2016-12-02	Delta	Delta42706	Control	Control2	2016-12-23	-21	Pre	35	37	20	2	94					0.8	0.1	0.0666667	0.0333333	0	1	0	0	0	0	0	0	0.966667	0.0333333	0	0	1
125	2	2016-12-03	Delta	Delta42707	Control	Control2	2016-12-23	-20	Pre	24	28	10	2	64
126	2	2016-12-04	Delta	Delta42708	Control	Control2	2016-12-23	-19	Pre	16	13	4		33
127	2	2016-12-05	Delta	Delta42709	Control	Control2	2016-12-23	-18	Pre	27	13	2	3	45					0.766667	0.0333333	0.0333333	0.166667	0	0.833333	0.0333333	0.0333333	0.133333	0	0	0	0.966667	0.0333333	0	0	1
128	2	2016-12-06	Delta	Delta42710	Control	Control2	2016-12-23	-17	Pre	62	28	12		102	0.607843	0.27451	0.117647	0
129	2	2016-12-07	Delta	Delta42711	Control	Control2	2016-12-23	-16	Pre	1087	689	302	51	2129	0.510568	0.323626	0.141851	0.0239549	0.8	0.0333333	0.0333333	0.133333	0	0.866667	0.133333	0.133333	0	0	0	0	0.966667	0.0333333	0	0	1
130	2	2016-12-08	Delta	Delta42712	Control	Control2	2016-12-23	-15	Pre	998	636	245	35	1914	0.521421	0.332288	0.128004	0.0182863
131	2	2016-12-09	Delta	Delta42713	Control	Control2	2016-12-23	-14	Pre	12	13	2		27					0.566667	0.0666667	0.2	0.1	0.0666667	0.833333	0.1	0.0666667	0.0333333	0.0333333	0.0333333	0	0.966667	0.0333333	0	0	1
132	2	2016-12-10	Delta	Delta42714	Control	Control2	2016-12-23	-13	Pre	45	39	11	1	96
133	2	2016-12-14	Delta	Delta42718	Control	Control2	2016-12-23	-9	Pre	67	41	21	4	133	0.503759	0.308271	0.157895	0.0300752	0.633333	0	0.1	0.233333	0.0333333	0.733333	0.266667	0.233333	0	0	0.0333333	0	0.966667	0.0333333	0	0	0.966667
134	2	2016-12-17	Delta	Delta42721	Control	Control2	2016-12-23	-6	Pre	1656	495	232	45	2428	0.682043	0.203871	0.0955519	0.0185338
135	2	2016-12-18	Delta	Delta42722	Control	Control2	2016-12-23	-5	Pre	2683	759	277	58	3777	0.710352	0.200953	0.0733386	0.0153561
		2016-12-19						-4	Pre																											0
136	2	2016-12-24	Delta	Delta42728	Control	Control2	2016-12-23	1	Post	6	8	4	2	20
137	2	2016-12-25	Delta	Delta42729	Control	Control2	2016-12-23	2	Post	688	258	185	112	1243	0.5535	0.207562	0.148833	0.0901046
138	2	2016-12-26	Delta	Delta42730	Control	Control2	2016-12-23	3	Post	980	384	248	152	1764	0.555556	0.217687	0.14059	0.0861678
139	2	2016-12-27	Delta	Delta42731	Control	Control2	2016-12-23	4	Post	992	412	275	151	1830	0.542077	0.225137	0.150273	0.0825137	0.4	0	0.0333333	0.3	0.266667	0.433333	0.333333	0.2	0.1	0.133333	0.133333	0	0.933333	0.0666667	0	0	0.966667
140	2	2016-12-28	Delta	Delta42732	Control	Control2	2016-12-23	5	Post	703	364	234	133	1434	0.490237	0.253835	0.16318	0.0927476	0.433333	0	0.0333333	0.166667	0.366667	0.466667	0.133333	0.1	0.166667	0.233333	0.0333333	0	0.966667	0.0333333	0	0	0.933333
141	2	2016-12-29	Delta	Delta42733	Control	Control2	2016-12-23	6	Post	1260	552	365	263	2440	0.516393	0.22623	0.14959	0.107787
142	2	2016-12-30	Delta	Delta42734	Control	Control2	2016-12-23	7	Post	1202	516	396	331	2445	0.491616	0.211043	0.161963	0.135378
143	2	2016-12-31	Delta	Delta42735	Control	Control2	2016-12-23	8	Post	1325	596	473	375	2769	0.478512	0.21524	0.17082	0.135428	0.4	0	0	0.166667	0.433333	0.4	0.1	0.0666667	0.333333	0.166667	0	0.0333333	0.866667	0.133333	0	0	0.933333
144	2	2017-01-01	Delta	Delta42736	Control	Control2	2016-12-23	9	Post	1552	810	671	411	3444	0.450639	0.235192	0.194832	0.119338
145	2	2017-01-02	Delta	Delta42737	Control	Control2	2016-12-23	10	Post	1670	763	651	490	3574	0.467264	0.213486	0.182149	0.137101	0.3	0	0.0333333	0.166667	0.5	0.333333	0.2	0.133333	0.333333	0.133333	0.0666667	0	0.866667	0.133333	0	0	0.966667
146	2	2017-01-03	Delta	Delta42738	Control	Control2	2016-12-23	11	Post	1623	660	551	378	3212	0.505293	0.205479	0.171544	0.117684
147	2	2017-01-04	Delta	Delta42739	Control	Control2	2016-12-23	12	Post	1639	750	598	530	3517	0.466022	0.21325	0.170031	0.150697	0.357143	0	0.0714286	0.0714286	0.5	0.433333	0.166667	0.0666667	0.2	0.2	0.1	0	0.833333	0.166667	0	0	0.933333
148	2	2017-01-05	Delta	Delta42740	Control	Control2	2016-12-23	13	Post	876	385	301	195	1757	0.498577	0.219124	0.171315	0.110985
149	2	2017-01-06	Delta	Delta42741	Control	Control2	2016-12-23	14	Post	466	238	153	134	991	0.470232	0.240161	0.15439	0.135217	0.333333	0	0.037037	0.037037	0.592593	0.433333	0.0333333	0.0333333	0.3	0.233333	0	0	0.866667	0.133333	0	0	0.933333
150	2	2017-01-07	Delta	Delta42742	Control	Control2	2016-12-23	15	Post	635	235	170	113	1153	0.550737	0.203816	0.147441	0.0980052
151	2	2017-01-08	Delta	Delta42743	Control	Control2	2016-12-23	16	Post	856	481	288	183	1808	0.473451	0.26604	0.159292	0.101217
152	2	2017-01-09	Delta	Delta42744	Control	Control2	2016-12-23	17	Post	309	180	123	68	680	0.454412	0.264706	0.180882	0.1	0.407407	0.037037	0	0	0.555556	0.5	0.0333333	0	0.333333	0.133333	0.0333333	0	0.8	0.2	0	0	0.866667
153	2	2017-01-10	Delta	Delta42745	Control	Control2	2016-12-23	18	Post	108	35	39	14	196	0.55102	0.178571	0.19898	0.0714286
154	2	2017-01-11	Delta	Delta42746	Control	Control2	2016-12-23	19	Post	105	38	52	34	229	0.458515	0.165939	0.227074	0.148472
155	2	2017-01-12	Delta	Delta42747	Control	Control2	2016-12-23	20	Post	55	35	30	31	151	0.364238	0.231788	0.198675	0.205298
156	2	2017-01-13	Delta	Delta42748	Control	Control2	2016-12-23	21	Post	54	39	35	38	166	0.325301	0.23494	0.210843	0.228916	0.296296	0	0	0.148148	0.555556	0.366667	0.2	0.133333	0.2	0.233333	0.0666667	0	0.733333	0.266667	0	0	1
157	2	2017-01-14	Delta	Delta42749	Control	Control2	2016-12-23	22	Post	58	21	31	26	136	0.426471	0.154412	0.227941	0.191176
158	2	2017-01-15	Delta	Delta42750	Control	Control2	2016-12-23	23	Post	66	41	29	34	170	0.388235	0.241176	0.170588	0.2
159	2	2017-01-16	Delta	Delta42751	Control	Control2	2016-12-23	24	Post	72	44	41	45	202	0.356436	0.217822	0.20297	0.222772	0.259259	0	0.037037	0.0740741	0.62963	0.366667	0.0666667	0.0333333	0.3	0.266667	0.0333333	0	0.433333	0.566667	0	0	0.933333
185	2	2016-11-23	Foxtrot	Foxtrot42697	Outbreak	Outbreak2	2016-12-23	-30	Pre	13	6	3	1	23					0.9	0	0.0666667	0.0333333	0	0.966667	0	0	0.0333333	0	0	0	0.966667	0.0333333	0	0	0.966667
186	2	2016-11-24	Foxtrot	Foxtrot42698	Outbreak	Outbreak2	2016-12-23	-29	Pre	2	4	3	1	10
187	2	2016-11-25	Foxtrot	Foxtrot42699	Outbreak	Outbreak2	2016-12-23	-28	Pre	2	1	1		4
188	2	2016-11-26	Foxtrot	Foxtrot42700	Outbreak	Outbreak2	2016-12-23	-27	Pre		1			1
189	2	2016-11-27	Foxtrot	Foxtrot42701	Outbreak	Outbreak2	2016-12-23	-26	Pre	3	1			4
190	2	2016-11-29	Foxtrot	Foxtrot42703	Outbreak	Outbreak2	2016-12-23	-24	Pre	9	7	3	1	20
191	2	2016-12-02	Foxtrot	Foxtrot42706	Outbreak	Outbreak2	2016-12-23	-21	Pre		1			1					0.766667	0.133333	0.0666667	0.0333333	0	0.966667	0.0333333	0.0333333	0	0	0	0	0.966667	0.0333333	0	0	1
192	2	2016-12-05	Foxtrot	Foxtrot42709	Outbreak	Outbreak2	2016-12-23	-18	Pre		1			1					0.466667	0.166667	0.2	0.166667	0	0.833333	0.0333333	0.0333333	0.133333	0	0	0	1	0	0	0	0.933333
193	2	2016-12-07	Foxtrot	Foxtrot42711	Outbreak	Outbreak2	2016-12-23	-16	Pre	675	407	179	77	1338	0.504484	0.304185	0.133782	0.0575486	0.758621	0	0.103448	0.0689655	0.0689655	0.833333	0.1	0.1	0.0333333	0.0333333	0	0	1	0	0	0	1
194	2	2016-12-08	Foxtrot	Foxtrot42712	Outbreak	Outbreak2	2016-12-23	-15	Pre	841	688	279	101	1909	0.440545	0.360398	0.14615	0.0529073
195	2	2016-12-09	Foxtrot	Foxtrot42713	Outbreak	Outbreak2	2016-12-23	-14	Pre	1	1			2					0.517241	0.0689655	0.137931	0.206897	0.0689655	0.733333	0.133333	0.133333	0.0333333	0.1	0	0	0.966667	0.0333333	0	0	1
196	2	2016-12-10	Foxtrot	Foxtrot42714	Outbreak	Outbreak2	2016-12-23	-13	Pre	50	18	8	2	78
197	2	2016-12-14	Foxtrot	Foxtrot42718	Outbreak	Outbreak2	2016-12-23	-9	Pre	27	25	3		55					0.758621	0.0344828	0	0.103448	0.103448	0.8	0.2	0.1	0	0	0.0666667	0.0333333	1	0	0	0	1
198	2	2016-12-17	Foxtrot	Foxtrot42721	Outbreak	Outbreak2	2016-12-23	-6	Pre	532	233	91	45	901	0.590455	0.258602	0.100999	0.0499445
199	2	2016-12-18	Foxtrot	Foxtrot42722	Outbreak	Outbreak2	2016-12-23	-5	Pre	821	404	119	41	1385	0.59278	0.291697	0.0859206	0.0296029
200	2	2016-12-23	Foxtrot	Foxtrot42727	Outbreak	Outbreak2	2016-12-23	0	Post										0.413793	0.0344828	0.0689655	0.206897	0.275862	0.533333	0.3	0.2	0.1	0.0666667	0.1	0	0.966667	0.0333333	0	0	1
201	2	2016-12-25	Foxtrot	Foxtrot42729	Outbreak	Outbreak2	2016-12-23	2	Post	1292	258	166	98	1814	0.712238	0.142227	0.0915105	0.0540243
202	2	2016-12-26	Foxtrot	Foxtrot42730	Outbreak	Outbreak2	2016-12-23	3	Post	2315	497	327	133	3272	0.707518	0.151895	0.0999389	0.0406479
203	2	2016-12-27	Foxtrot	Foxtrot42731	Outbreak	Outbreak2	2016-12-23	4	Post	2228	411	229	113	2981	0.7474	0.137873	0.0768199	0.0379067	0.206897	0	0	0.206897	0.586207	0.233333	0.366667	0.166667	0.0666667	0.333333	0.133333	0.0666667	0.966667	0.0333333	0	0	0.966667
204	2	2016-12-28	Foxtrot	Foxtrot42732	Outbreak	Outbreak2	2016-12-23	5	Post	2800	531	308	185	3824	0.732218	0.13886	0.0805439	0.0483787	0.103448	0	0	0.137931	0.758621	0.133333	0.233333	0.133333	0.466667	0.166667	0.1	0	0.933333	0.0666667	0	0	0.966667
205	2	2016-12-29	Foxtrot	Foxtrot42733	Outbreak	Outbreak2	2016-12-23	6	Post	3361	794	443	250	4848	0.693276	0.163779	0.0913779	0.0515677
206	2	2016-12-30	Foxtrot	Foxtrot42734	Outbreak	Outbreak2	2016-12-23	7	Post	3296	670	524	342	4832	0.682119	0.138659	0.108444	0.0707781
207	2	2016-12-31	Foxtrot	Foxtrot42735	Outbreak	Outbreak2	2016-12-23	8	Post	2535	689	455	360	4039	0.627631	0.170587	0.112652	0.089131	0.310345	0	0	0.103448	0.586207	0.333333	0.166667	0.0333333	0.2	0.3	0.1	0.0333333	0.833333	0.166667	0	0	0.966667
208	2	2017-01-01	Foxtrot	Foxtrot42736	Outbreak	Outbreak2	2016-12-23	9	Post	5224	1147	1012	763	8146	0.641296	0.140805	0.124233	0.0936656
209	2	2017-01-02	Foxtrot	Foxtrot42737	Outbreak	Outbreak2	2016-12-23	10	Post	5911	1109	846	653	8519	0.693861	0.13018	0.0993074	0.0766522	0.222222	0	0	0.148148	0.62963	0.266667	0.266667	0.1	0.233333	0.233333	0.166667	0	0.9	0.1	0	0	1
210	2	2017-01-03	Foxtrot	Foxtrot42738	Outbreak	Outbreak2	2016-12-23	11	Post	4551	1152	905	768	7376	0.617001	0.156182	0.122695	0.104121
211	2	2017-01-04	Foxtrot	Foxtrot42739	Outbreak	Outbreak2	2016-12-23	12	Post	2963	928	636	471	4998	0.592837	0.185674	0.127251	0.0942377	0.222222	0	0.0740741	0.0740741	0.62963	0.333333	0.1	0.0333333	0.233333	0.333333	0.0666667	0	0.733333	0.266667	0	0	1
212	2	2017-01-05	Foxtrot	Foxtrot42740	Outbreak	Outbreak2	2016-12-23	13	Post	3280	947	657	409	5293	0.619686	0.178916	0.124126	0.0772719
213	2	2017-01-06	Foxtrot	Foxtrot42741	Outbreak	Outbreak2	2016-12-23	14	Post	2769	776	627	432	4604	0.601434	0.168549	0.136186	0.0938315	0.259259	0	0	0.037037	0.703704	0.333333	0.2	0.0333333	0.133333	0.333333	0.166667	0	0.8	0.2	0	0	0.866667
214	2	2017-01-07	Foxtrot	Foxtrot42742	Outbreak	Outbreak2	2016-12-23	15	Post	2750	686	498	322	4256	0.646147	0.161184	0.117011	0.0756579
215	2	2017-01-08	Foxtrot	Foxtrot42743	Outbreak	Outbreak2	2016-12-23	16	Post	3119	803	620	419	4961	0.628704	0.161863	0.124975	0.0844588
216	2	2017-01-09	Foxtrot	Foxtrot42744	Outbreak	Outbreak2	2016-12-23	17	Post	988	342	290	252	1872	0.527778	0.182692	0.154915	0.134615	0.222222	0	0.0740741	0	0.703704	0.366667	0.0666667	0	0.266667	0.3	0.0666667	0	0.533333	0.466667	0	0	0.933333
217	2	2017-01-10	Foxtrot	Foxtrot42745	Outbreak	Outbreak2	2016-12-23	18	Post	170	45	41	33	289	0.588235	0.155709	0.141869	0.114187
218	2	2017-01-11	Foxtrot	Foxtrot42746	Outbreak	Outbreak2	2016-12-23	19	Post	165	60	49	47	321	0.514019	0.186916	0.152648	0.146417
219	2	2017-01-12	Foxtrot	Foxtrot42747	Outbreak	Outbreak2	2016-12-23	20	Post	168	49	52	37	306	0.54902	0.160131	0.169935	0.120915
220	2	2017-01-13	Foxtrot	Foxtrot42748	Outbreak	Outbreak2	2016-12-23	21	Post	197	78	75	35	385	0.511688	0.202597	0.194805	0.0909091	0.259259	0	0.0740741	0	0.666667	0.4	0.2	0	0.2	0.2	0.2	0	0.5	0.5	0	0	0.933333
221	2	2017-01-14	Foxtrot	Foxtrot42749	Outbreak	Outbreak2	2016-12-23	22	Post	179	85	60	25	349	0.512894	0.243553	0.17192	0.0716332
222	2	2017-01-15	Foxtrot	Foxtrot42750	Outbreak	Outbreak2	2016-12-23	23	Post	199	88	63	48	398	0.5	0.221106	0.158291	0.120603
223	2	2017-01-16	Foxtrot	Foxtrot42751	Outbreak	Outbreak2	2016-12-23	24	Post	200	86	64	53	403	0.496278	0.2134	0.158809	0.131514	0.296296	0	0.0740741	0.037037	0.592593	0.433333	0.133333	0.0333333	0.2	0.233333	0.1	0	0.333333	0.666667	0	0	0.933333
224	3	2017-01-04	Golf	Golf42739	Outbreak	Outbreak3	2017-02-02	-29	Pre	115	76	106	54	351	0.327635	0.216524	0.301994	0.153846
225	3	2017-01-05	Golf	Golf42740	Outbreak	Outbreak3	2017-02-02	-28	Pre	369	231	246	226	1072	0.344216	0.215485	0.229478	0.210821
226	3	2017-01-06	Golf	Golf42741	Outbreak	Outbreak3	2017-02-02	-27	Pre	570	352	384	282	1588	0.358942	0.221662	0.241814	0.177582
227	3	2017-01-07	Golf	Golf42742	Outbreak	Outbreak3	2017-02-02	-26	Pre	602	458	603	397	2060	0.292233	0.22233	0.292718	0.192718
228	3	2017-01-08	Golf	Golf42743	Outbreak	Outbreak3	2017-02-02	-25	Pre	569	447	657	404	2077	0.273953	0.215214	0.316322	0.194511
229	3	2017-01-09	Golf	Golf42744	Outbreak	Outbreak3	2017-02-02	-24	Pre	593	474	654	389	2110	0.281043	0.224645	0.309953	0.18436	0.857143	0.107143	0.0357143	0	0	1	0	0	0	0	0	0	1	0	0	0	1
230	3	2017-01-10	Golf	Golf42745	Outbreak	Outbreak3	2017-02-02	-23	Pre	567	543	638	434	2182	0.259853	0.248854	0.292392	0.1989
231	3	2017-01-11	Golf	Golf42746	Outbreak	Outbreak3	2017-02-02	-22	Pre	598	484	636	347	2065	0.289588	0.234383	0.30799	0.168039	0.857143	0.107143	0	0.0357143	0	1	0	0	0	0	0	0	1	0	0	0	1
232	3	2017-01-12	Golf	Golf42747	Outbreak	Outbreak3	2017-02-02	-21	Pre	342	399	512	339	1592	0.214824	0.250628	0.321608	0.21294
233	3	2017-01-13	Golf	Golf42748	Outbreak	Outbreak3	2017-02-02	-20	Pre	397	435	642	341	1815	0.218733	0.239669	0.353719	0.187879	0.75	0	0.178571	0.0714286	0	0.928571	0.0714286	0.0714286	0	0	0	0	1	0	0	0	1
234	3	2017-01-14	Golf	Golf42749	Outbreak	Outbreak3	2017-02-02	-19	Pre	468	510	643	371	1992	0.23494	0.256024	0.322791	0.186245
235	3	2017-01-15	Golf	Golf42750	Outbreak	Outbreak3	2017-02-02	-18	Pre	368	377	480	319	1544	0.238342	0.244171	0.310881	0.206606
236	3	2017-01-16	Golf	Golf42751	Outbreak	Outbreak3	2017-02-02	-17	Pre	472	417	591	375	1855	0.254447	0.224798	0.318598	0.202156	0.892857	0	0.107143	0	0	1	0	0	0	0	0	0	1	0	0	0	1
237	3	2017-01-17	Golf	Golf42752	Outbreak	Outbreak3	2017-02-02	-16	Pre	633	384	470	312	1799	0.351862	0.213452	0.261256	0.17343
238	3	2017-01-18	Golf	Golf42753	Outbreak	Outbreak3	2017-02-02	-15	Pre	644	380	447	340	1811	0.355605	0.209829	0.246825	0.187742	0.75	0.0357143	0.0357143	0.178571	0	0.821429	0.178571	0.178571	0	0	0	0	1	0	0	0	1
239	3	2017-01-19	Golf	Golf42754	Outbreak	Outbreak3	2017-02-02	-14	Pre	657	420	534	374	1985	0.330982	0.211587	0.269018	0.188413
240	3	2017-01-20	Golf	Golf42755	Outbreak	Outbreak3	2017-02-02	-13	Pre	364	231	289	245	1129	0.322409	0.204606	0.255979	0.217006	0.785714	0.0357143	0.0714286	0.107143	0	0.892857	0.107143	0.107143	0	0	0	0	1	0	0	0	1
241	3	2017-01-21	Golf	Golf42756	Outbreak	Outbreak3	2017-02-02	-12	Pre	599	305	343	262	1509	0.396952	0.202121	0.227303	0.173625
242	3	2017-01-22	Golf	Golf42757	Outbreak	Outbreak3	2017-02-02	-11	Pre	613	297	327	292	1529	0.400916	0.194245	0.213865	0.190974
243	3	2017-01-23	Golf	Golf42758	Outbreak	Outbreak3	2017-02-02	-10	Pre	540	198	218	163	1119	0.482574	0.176944	0.194817	0.145666	0.571429	0	0.142857	0.142857	0.142857	0.714286	0.107143	0.107143	0.107143	0.0714286	0	0	1	0	0	0	1
244	3	2017-01-24	Golf	Golf42759	Outbreak	Outbreak3	2017-02-02	-9	Pre	363	212	198	184	957	0.37931	0.221526	0.206897	0.192268
245	3	2017-01-25	Golf	Golf42760	Outbreak	Outbreak3	2017-02-02	-8	Pre	677	220	227	206	1330	0.509023	0.165414	0.170677	0.154887	0.285714	0.0357143	0.142857	0.321429	0.214286	0.464286	0.428571	0.321429	0.0357143	0.0714286	0.107143	0	0.964286	0.0357143	0	0	1
246	3	2017-01-26	Golf	Golf42761	Outbreak	Outbreak3	2017-02-02	-7	Pre	543	181	138	115	977	0.555783	0.185261	0.141249	0.117707
247	3	2017-01-27	Golf	Golf42762	Outbreak	Outbreak3	2017-02-02	-6	Pre	205	81	97	65	448	0.457589	0.180804	0.216518	0.145089	0.285714	0	0.142857	0.25	0.321429	0.428571	0.285714	0.25	0.0714286	0.214286	0.0357143	0	0.964286	0.0357143	0	0	1
248	3	2017-01-28	Golf	Golf42763	Outbreak	Outbreak3	2017-02-02	-5	Pre	183	76	49	23	331	0.55287	0.229607	0.148036	0.0694864
249	3	2017-01-29	Golf	Golf42764	Outbreak	Outbreak3	2017-02-02	-4	Pre	341	101	99	82	623	0.547352	0.162119	0.158909	0.131621
250	3	2017-01-30	Golf	Golf42765	Outbreak	Outbreak3	2017-02-02	-3	Pre	416	154	111	73	754	0.551724	0.204244	0.147215	0.096817	0.178571	0	0.0357143	0.357143	0.428571	0.214286	0.5	0.357143	0.142857	0.142857	0.142857	0	1	0	0	0	0.892857
251	3	2017-01-31	Golf	Golf42766	Outbreak	Outbreak3	2017-02-02	-2	Pre	134	52	33	39	258	0.51938	0.20155	0.127907	0.151163																		0
252	3	2017-02-01	Golf	Golf42767	Outbreak	Outbreak3	2017-02-02	-1	Pre	3263	654	517	410	4844	0.673617	0.135012	0.10673	0.0846408	0.285714	0	0	0.142857	0.571429	0.285714	0.25	0.107143	0.214286	0.25	0.142857	0	0.928571	0.0714286	0	0	0.928571
253	3	2017-02-02	Golf	Golf42768	Outbreak	Outbreak3	2017-02-02	0	Post	2422	351	312	325	3410	0.710264	0.102933	0.0914956	0.0953079
254	3	2017-02-03	Golf	Golf42769	Outbreak	Outbreak3	2017-02-02	1	Post	1796	367	274	295	2732	0.657394	0.134334	0.100293	0.10798	0.0714286	0	0	0.0357143	0.892857	0.0714286	0.25	0.0357143	0.392857	0.285714	0.214286	0	0.714286	0.285714	0	0	0.75
255	3	2017-02-04	Golf	Golf42770	Outbreak	Outbreak3	2017-02-02	2	Post	3235	487	406	316	4444	0.727948	0.109586	0.0913591	0.0711071
256	3	2017-02-05	Golf	Golf42771	Outbreak	Outbreak3	2017-02-02	3	Post	870	145	101	66	1182	0.736041	0.122673	0.0854484	0.0558376
257	3	2017-02-06	Golf	Golf42772	Outbreak	Outbreak3	2017-02-02	4	Post	768	127	94	62	1051	0.730733	0.120837	0.0894386	0.0589914	0.142857	0	0	0.0357143	0.821429	0.142857	0.285714	0.0357143	0.0357143	0.535714	0.25	0	0.821429	0.178571	0	0	0.928571
258	3	2017-02-07	Golf	Golf42773	Outbreak	Outbreak3	2017-02-02	5	Post	669	129	81	48	927	0.721683	0.139159	0.0873786	0.0517799
259	3	2017-02-08	Golf	Golf42774	Outbreak	Outbreak3	2017-02-02	6	Post	649	97	45	39	830	0.781928	0.116867	0.0542169	0.046988
260	3	2017-02-09	Golf	Golf42775	Outbreak	Outbreak3	2017-02-02	7	Post	449	115	68	50	682	0.658358	0.168622	0.0997067	0.0733138
261	3	2017-02-10	Golf	Golf42776	Outbreak	Outbreak3	2017-02-02	8	Post	1002	178	97	36	1313	0.763138	0.135567	0.0738766	0.0274181	0	0	0.0769231	0.0769231	0.846154	0.0714286	0.178571	0	0.107143	0.642857	0.107143	0.0714286	0.928571	0.0714286	0	0	0.928571
262	3	2017-02-11	Golf	Golf42777	Outbreak	Outbreak3	2017-02-02	9	Post	405	78	59	20	562	0.720641	0.13879	0.104982	0.0355872
263	3	2017-02-12	Golf	Golf42778	Outbreak	Outbreak3	2017-02-02	10	Post	488	106	86	31	711	0.686357	0.149086	0.120956	0.0436006
[truncated: 471 more rows]
[truncated: 1 more columns]

## Sheet: Contr vs Outbr (4Wks)
Sort	Batch	Date	Group	GroupDate	OutbVSContr	Outb&Batch	OutbreakDatePair	DaysPostOutbreak	PreOrPostOutbreak	2 weeks or 1 week Previous or After	3D 0	3D 1	3D 2	3D 3	3D Grand Total	3D Prp0	3D Prp1	3D Prp2	3D Prp3	DamPr0	DamPr1	DamPr2	DamPr3	DamPr4	FrshPr0	FrshPr145	FrshPr1	FrshPr2	FrshPr3	FrshPr4	FrshPr5	LenPr0	LenPr1	LenPr2	LenPr3	SwellPr0
[truncated: 349 more rows]

[truncated: 10 more sheets: Cntrl, CntrlPivt&Dam S2Fig, Outbrk, OutbrPivt&Dam Fig1S1Fig, Outbrk3DFig3, PreOutbrk, PreOutbrk(2Wks), PreOutbrk(2Wks)Fig4, PreOutbrkPivot, PreOutbrk(2Wks)Excl]
